# Supplementary material for: An Automated Image Analysis Pipeline Enables Genetic Studies of Shoot and Root Morphology in Carrot (Daucus carota L.)
Source: Front Plant Sci. 2018 Nov 27;9:1703. doi: 10.3389/fpls.2018.01703 (PMC6277879; doi:10.3389/fpls.2018.01703)
Supplement: Supplementary file 2 [file Table_1.XLSX]

## Sheet: Sheet1
Table S1: Output file name, measurement type, hand measurement analog, description, and data structure for image-based measurements for shoot, root, and whole carrots.
	Output file base name	Measurement	Hand-measured analog(s)	Description	Data structure
shoot, root, & whole carrot	BoundingBox.csv	Bounding box	shoot height root length and width	Smallest rectangle containing the mask object	Left coordinate, top coordinate, width, height
	ConvexHull.csv	Convex hull	None	Smallest convex polygon that contains the mask object	p-by-2 matrix of x- and y-coordinates for each vertex of the polygon
	Eccentricity.csv	Eccentricity	None	Ratio of distance between foci and major axis of an ellipse fit to the mask object	Scalar value between 0 and 1 (0 = circle, 1 = line segment)
	EquivDiameter.csv	Equivalent diameter	None	Diameter of a circle with the same area as the mask object	Scalar value
	EulerNumber.csv	Euler number	None	Number of objects in the mask minus the number of holes in the mask object	Scalar value
	Perimeter.csv	Perimeter	None	Distance around the boundary of the mask object	Scalar value
	Solidity.csv	Solidity	None	Proportion of pixels in the convex hull that are also in the mask object	Scalar value
	DigitalBioMass.csv	digital area for shoot and root masks	shoot and root biomass		Scalar value
	jdoc.json	all measurements combined in JSON format
	mastervec.csv	all measurements combined in csv format
shoot only	rawSkeletonDistanceTransform.csv	Euclidean distance transform (EDT)	NA	Each pixel in the mask object is labeled with the distance to the nearest border pixel; resampled on the skeletonized image	Vector of n values with less than 40 pixels
	histogramDistanceTransform.csv	Euclidean distance transform (EDT)	Petiole width	summary of rawSkeletonDistanceTransform.csv	Vector of n values with less than 40 pixels
	topProfile.csv	Shoot biomass profile (SBP)	Shoot biomass	Integration of shoot mask pixels over sweeps of a radial grid	n-dimensional vector (default of n = 1000)
	petioleData.csv	Petiole width Petiole count Petiole length	Petiole width Petiole count Petiole length	width: PLS regression of digital shoot biomass divided by average EDT against true petiole counts count: PLS regression using digital shoot biomass divided by the algorithm-measured petiole width length: predictions from a two-layer feed forward neural network using principial components of the shoot biomass profile	A 2x4 matrix including the image name and algorithm values for petiole width, petiole count, and petiole length
	shootMask.tif	NA	NA	binarized shoot mask	image
	top.tif	NA	NA	binarized shoot mask with radial grid overlay	image
	topTech.tif	NA	NA	binarzied shoot mask with petioles traced	image
root only	rootProfile.csv	Root biomass profile (RBP)	Root biomass and shape	Integration of root mask pixels over each row	n-dimensional vector
	root.tif	NA	NA	binarized root mask with countour outlined	image
	rootMask.tif	NA	NA	binarized root mask	image
