# Supplementary material for: An Automated Image Analysis Pipeline Enables Genetic Studies of Shoot and Root Morphology in Carrot (Daucus carota L.)
Source: Front Plant Sci. 2018 Nov 27;9:1703. doi: 10.3389/fpls.2018.01703 (PMC6277879; doi:10.3389/fpls.2018.01703)
Supplement: Supplementary file 3 [file Table_2.xlsx]

## Sheet: aov_diallel_results
Table S2: Two-way analysis of variance (ANOVA) of 32 traits for a six-parent carrot diallel replicated across two environments with two blocks per environment.
measurement type	trait	source	Df	Sum Sq	Mean Sq	F value	Pr(>F)
manual measurements	height	genotype	41	11007.5	268.475	14.7335	1.41521e-19	***
		environment	1	74.7439	74.7439	4.10182	0.047219	*
		genotype x environment	26	2071.24	79.6629	4.37177	1.09113e-06	***
		environment (rep)	2	17.742	8.87099	0.486825	0.616942
		error	61	1111.55	18.2221	NA	NA
	root length	genotype	40	1003.53	25.0883	2.37478	0.00117903	**
		environment	1	383.49	383.49	36.3001	1.11619e-07	***
		genotype x environment	27	517.487	19.1662	1.81422	0.0283559	*
		environment (rep)	2	56.2279	28.1139	2.66118	0.0781052
		error	60	633.867	10.5644	NA	NA
	petiole number	genotype	41	4746.22	115.761	2.56809	0.000386286	***
		environment	1	119.397	119.397	2.64874	0.108704
		genotype x environment	27	1255.29	46.4922	1.0314	0.445386
		environment (rep)	2	1.79476	0.89738	0.0199078	0.980295
		error	62	2794.76	45.0768	NA	NA
	shoot biomass (fresh)	genotype	41	40948.2	998.736	6.88085	1.28259e-11	***
		environment	1	258.862	258.862	1.78345	0.186688
		genotype x environment	26	9423.38	362.438	2.49703	0.00174621	**
		environment (rep)	2	507.454	253.727	1.74807	0.182718
		error	61	8853.98	145.147	NA	NA
	shoot biomass (dry)	genotype	41	1592.37	38.8384	8.14224	2.9848e-13	***
		environment	1	93.1594	93.1594	19.5303	4.13532e-05	***
		genotype x environment	26	351.744	13.5286	2.83619	0.000428705	***
		environment (rep)	2	15.8924	7.94621	1.66588	0.197509
		error	61	290.969	4.76999	NA	NA
	root biomass (fresh)	genotype	40	345307	8632.68	3.89353	1.20548e-06	***
		environment	1	317911	317911	143.385	1.97025e-17	***
		genotype x environment	26	71932.5	2766.64	1.24781	0.237901
		environment (rep)	2	1727.56	863.78	0.389584	0.679068
		error	59	130814	2217.19	NA	NA
	root biomass (dry)	genotype	40	6311.02	157.775	4.11515	4.16649e-07	***
		environment	1	5190.87	5190.87	135.39	5.07147e-17	***
		genotype x environment	26	1102.58	42.407	1.10607	0.364072
		environment (rep)	2	21.697	10.8485	0.282954	0.754554
		error	60	2300.41	38.3401	NA	NA
algorithm measurements	shoot eccentricity	genotype	40	0.447752	0.0111938	1.11436	0.360694
		environment	1	0.175186	0.175186	17.44	0.000134256	***
		genotype x environment	18	0.176267	0.0097926	0.974869	0.502882
		environment (rep)	2	0.00107806	0.00053903	0.0536613	0.947814
		error	45	0.452027	0.010045	NA	NA
	shoot equivalent diameter	genotype	40	3.60101e+06	90025.2	3.54478	2.89886e-05	***
		environment	1	94872.7	94872.7	3.73565	0.0595709
		genotype x environment	18	1.15378e+06	64098.7	2.52391	0.00610271	**
		environment (rep)	2	32298.1	16149	0.635875	0.534162
		error	45	1.14284e+06	25396.6	NA	NA
		genotype	40	28104.6	702.615	1.44139	0.117085
		environment	1	829.221	829.221	1.70111	0.198774
		genotype x environment	18	17504.3	972.463	1.99497	0.0310377	*
		environment (rep)	2	3848.14	1924.07	3.94715	0.026338	*
		error	45	21935.6	487.458	NA	NA
	shoot perimeter	genotype	40	3.85512e+06	96377.9	5.7386	2.78836e-08	***
		environment	1	641548	641548	38.1995	1.68353e-07	***
		genotype x environment	18	1.12715e+06	62619.7	3.72854	0.000172636	***
		environment (rep)	2	83540	41770	2.4871	0.094515
		error	45	755761	16794.7	NA	NA
	shoot solidity	genotype	40	1.92025	0.0480063	7.49485	3.34234e-10	***
		environment	1	0.0263073	0.0263073	4.10714	0.048653	*
		genotype x environment	18	0.156729	0.00870718	1.35938	0.19926
		environment (rep)	2	0.0183482	0.00917409	1.43228	0.24944
		error	45	0.288236	0.00640524	NA	NA
	shoot bounding box height	genotype	40	5568.9	139.222	8.59372	3.04117e-11	***
		environment	1	31.5709	31.5709	1.94876	0.16957
		genotype x environment	18	573.958	31.8866	1.96825	0.0336777	*
		environment (rep)	2	174.152	87.076	5.3749	0.00806876	**
		error	45	729.022	16.2005	NA	NA
	shoot bounding box width	genotype	40	7616.91	190.423	3.56513	2.69338e-05	***
		environment	1	153.819	153.819	2.87982	0.0966033
		genotype x environment	18	2796.19	155.344	2.90838	0.00189461	**
		environment (rep)	2	128.931	64.4656	1.20694	0.308609
		error	45	2403.56	53.4125	NA	NA
	root eccentricity	genotype	40	0.0790393	0.00197598	3.47442	3.74322e-05	***
		environment	1	0.00254545	0.00254545	4.47573	0.0399473	*
		genotype x environment	18	0.0126619	0.000703438	1.23687	0.274673
		environment (rep)	2	0.00297566	0.00148783	2.61609	0.0841755
		error	45	0.0255926	0.000568723	NA	NA
	root equivalent diameter	genotype	40	342183	8554.57	5.0576	1.98146e-07	***
		environment	1	237914	237914	140.658	1.912e-15	***
		genotype x environment	18	62370.5	3465.03	2.04858	0.0263392	*
		environment (rep)	2	26955.7	13477.9	7.96833	0.00109022	**
		error	45	76114.3	1691.43	NA	NA
	root Euler number	genotype	40	31.6386	0.790965	1.69075	0.0441936	*
		environment	1	3.07022	3.07022	6.56286	0.0138329	*
		genotype x environment	18	13.4275	0.74597	1.59457	0.102956
		environment (rep)	2	0.864865	0.432432	0.924361	0.404187
		error	45	21.0518	0.467818	NA	NA
	root perimeter	genotype	40	5467.59	136.69	3.14939	0.000125478	***
		environment	1	3063.4	3063.4	70.5821	9.04789e-11	***
		genotype x environment	18	3667.21	203.734	4.69413	1.27297e-05	***
		environment (rep)	2	355.53	177.765	4.09579	0.0232176	*
		error	45	1953.08	43.4019	NA	NA
	root solidity	genotype	40	0.534658	0.0133664	1.61266	0.0603462
		environment	1	0.0161797	0.0161797	1.95208	0.169215
		genotype x environment	18	0.260307	0.0144615	1.74479	0.0661566
		environment (rep)	2	0.0665252	0.0332626	4.01314	0.0249017	*
		error	45	0.372979	0.00828842	NA	NA
	root bounding box length	genotype	40	1007.88	25.1969	3.85236	9.73151e-06	***
		environment	1	208.51	208.51	31.8792	1.04337e-06	***
		genotype x environment	18	373.419	20.7455	3.17179	0.000863209	***
		environment (rep)	2	92.8148	46.4074	7.09525	0.00209707	**
		error	45	294.328	6.54063	NA	NA
	root bounding box width	genotype	40	158.339	3.95847	1.73985	0.0362573	*
		environment	1	65.8446	65.8446	28.9404	2.5744e-06	***
		genotype x environment	18	57.6732	3.20406	1.40827	0.174434
		environment (rep)	2	2.0045	1.00225	0.440514	0.646451
		error	45	102.383	2.27518	NA	NA
	petiole width	genotype	40	0.210883	0.00527208	5.56317	4.55306e-08	***
		environment	1	0.00674881	0.00674881	7.12142	0.0105537	*
		genotype x environment	18	0.0554097	0.00307832	3.24828	0.000688967	***
		environment (rep)	2	0.00773953	0.00386977	4.08342	0.0234618	*
		error	45	0.0426455	0.000947677	NA	NA
	petiole number	genotype	40	458.04	11.451	3.29811	7.17222e-05	***
		environment	1	25.0426	25.0426	7.21276	0.0101015	*
		genotype x environment	18	31.966	1.77589	0.51149	0.938379
		environment (rep)	2	47.8153	23.9077	6.88588	0.0024603	**
		error	45	156.239	3.47199	NA	NA
	petiole length	genotype	40	3937.5	98.4375	6.79573	1.76423e-09	***
		environment	1	82.5953	82.5953	5.70204	0.0212041	*
		genotype x environment	18	423.161	23.509	1.62296	0.0947917
		environment (rep)	2	116.12	58.06	4.00823	0.0250058	*
		error	45	651.834	14.4852	NA	NA
	root digital biomass	genotype	40	1.51771e+11	3.79426e+09	4.88119	3.38119e-07	***
		environment	1	1.22367e+11	1.22367e+11	157.421	2.70036e-16	***
		genotype x environment	18	3.54522e+10	1.96956e+09	2.53378	0.00592082	**
		environment (rep)	2	8.64922e+09	4.32461e+09	5.56346	0.00693312	**
		error	45	3.49796e+10	7.77324e+08	NA	NA
	shoot digital biomass	genotype	40	1.32868e+13	3.32171e+11	4.00535	5.74275e-06	***
		environment	1	1.88715e+11	1.88715e+11	2.27555	0.138418
		genotype x environment	18	5.00785e+12	2.78214e+11	3.35473	0.000504525	***
		environment (rep)	2	5.48068e+10	2.74034e+10	0.330433	0.720341
		error	45	3.73193e+12	8.29317e+10	NA	NA
	shoot PC1	genotype	40	6.68153e+09	1.67038e+08	6.31239	5.99182e-09	***
		environment	1	1.74213e+08	1.74213e+08	6.58354	0.0136938	*
		genotype x environment	18	1.60037e+09	8.89096e+07	3.3599	0.000496983	***
		environment (rep)	2	2.31706e+07	1.15853e+07	0.43781	0.648168
		error	45	1.19079e+09	2.6462e+07	NA	NA
	shoot PC2	genotype	40	7.96367e+09	1.99092e+08	4.54785	9.58283e-07	***
		environment	1	2.0328e+08	2.0328e+08	4.64352	0.0365595	*
		genotype x environment	18	1.40829e+09	7.82381e+07	1.78719	0.0582756
		environment (rep)	2	2.78164e+08	1.39082e+08	3.17705	0.0512085
		error	45	1.96997e+09	4.37771e+07	NA	NA
	shoot PC3	genotype	40	1.23126e+09	3.07816e+07	2.72298	0.000657652	***
		environment	1	4.93798e+07	4.93798e+07	4.36821	0.0422968	*
		genotype x environment	18	2.8409e+08	1.57828e+07	1.39617	0.180319
		environment (rep)	2	2.03124e+07	1.01562e+07	0.898434	0.414385
		error	45	5.08696e+08	1.13044e+07	NA	NA
	root PC1	genotype	40	170.433	4.26083	1.85127	0.0230357	*
		environment	1	0.103138	0.103138	0.0448119	0.833306
		genotype x environment	18	52.555	2.91972	1.26858	0.253259
		environment (rep)	2	3.33986	1.66993	0.72556	0.489629
		error	45	103.571	2.30157	NA	NA
	root PC2	genotype	40	34.2336	0.855841	1.49253	0.0964075
		environment	1	9.00538	9.00538	15.7048	0.000261737	***
		genotype x environment	18	20.5243	1.14024	1.9885	0.0316577	*
		environment (rep)	2	4.49271	2.24635	3.9175	0.0270113	*
		error	45	25.8037	0.573416	NA	NA
	root PC3	genotype	40	21.7777	0.544442	3.25281	8.49578e-05	***
		environment	1	2.605	2.605	15.5638	0.0002766	***
		genotype x environment	18	7.74113	0.430063	2.56944	0.0053076	**
		environment (rep)	2	3.01851	1.50925	9.01715	0.000509097	***
		error	45	7.53191	0.167376	NA	NA

## Sheet: Sheet1
height.pedigree	268.48***	25.09**	115.76***	998.74***	38.84***	8632.68***	157.78***	0.01	90025.22***	702.62	96377.91***	0.05***	139.22***	190.42***	0***	8554.57***	0.79*	136.69***	0.01
height.year	74.74*	383.49***	119.4	258.86	93.16***	317910.52***	5190.87***	0.18***	94872.71	829.22	641547.9***	0.03*	31.57	153.82	0*	237913.89***	3.07*	3063.4***	0.02
height.pedigree:year	79.66***	19.17*	46.49	362.44**	13.53***	2766.64	42.41	0.01	64098.67**	972.46*	62619.7***	0.01	31.89*	155.34**	0	3465.03*	0.75	203.73***	0.01
height.year:rep	8.87	28.11	0.9	253.73	7.95	863.78	10.85	0	16149.03	1924.07*	41770.01	0.01	87.08**	64.47	0	13477.86**	0.43	177.76*	0.03*
height.Residuals	18.22	10.56	45.08	145.15	4.77	2217.19	38.34	0.01	25396.55	487.46	16794.68	0.01	16.2	53.41	0	1691.43	0.47	43.4	0.01
																			25.2***
																			208.51***
																			20.75***
																			46.41**
																			6.54
																			3.96*
																			65.84***
																			3.2
																			1
																			2.28
																			0.01***
																			0.01*
																			0***
																			0*
																			0
																			11.45***
																			25.04*
																			1.78
																			23.91**
																			3.47
																			98.44***
																			82.6*
																			23.51
																			58.06*
																			14.49
																			3794263028.82***
																			122367477145.16***
																			1969564302.15**
																			4324611353.33**
																			777323949.52
																			332170681405.84***
																			188715058880.28
																			278213627772.58***
																			27403401218.16
																			82931706326.83
																			167038226.23***
																			174213335.72*
																			88909578.4***
																			11585314.8
																			26461965.19
																			199091739.6***
																			203279920.45*
																			78238061.6
																			139081954.27
																			43777116.91
																			30781588.99***
																			49379848.14*
																			15782755.35
																			10156219.74
																			11304362.3
																			4.26*
																			0.1
																			2.92
																			1.67
																			2.3
																			0.86
																			9.01***
																			1.14*
																			2.25*
																			0.57
																			0.54***
																			2.61***
																			0.43**
																			1.51***
																			0.17
