# Supplementary material for: An Automated Image Analysis Pipeline Enables Genetic Studies of Shoot and Root Morphology in Carrot (Daucus carota L.)
Source: Front Plant Sci. 2018 Nov 27;9:1703. doi: 10.3389/fpls.2018.01703 (PMC6277879; doi:10.3389/fpls.2018.01703)
Supplement: Supplementary file 4 [file Table_3.xlsx]

## Sheet: tableS3_updated
Table S3: Linkage map summary for the L8708 x Z020 carrot F2 mapping population.
Chromosome	Number of markers	Length (cM)	Average spacing (cM)	Maximum spacing (cM)	Physical size (Mb)	Recombination rate (cM/Mb)
1	110	117.34	1.08	4.89	51.47	2.3
2	89	89.84	1.02	7.22	43.91	2
3	36	54.72	1.56	10.33	50.31	1.1
4	39	57.73	1.52	8.15	35.92	1.6
5	56	88.77	1.61	11.58	41.96	2.1
6	41	94.15	2.35	17.71	36.61	2.6
7	104	81.88	0.79	8.8	36.36	2.3
8	111	61.09	0.56	4.93	31.75	1.9
9	54	73.51	1.39	13.02	33.68	2.2
Overall	640	719.04	1.14	17.71	361.97	2
