# Supplementary material for: An Automated Image Analysis Pipeline Enables Genetic Studies of Shoot and Root Morphology in Carrot (Daucus carota L.)
Source: Front Plant Sci. 2018 Nov 27;9:1703. doi: 10.3389/fpls.2018.01703 (PMC6277879; doi:10.3389/fpls.2018.01703)
Supplement: Supplementary file 5 [file Table_4.xlsx]

## Sheet: Sheet1
Table S4: Genes within the 1.5 LOD QTL interval for the narrowest QTL interval identified on chromsome 2 (shoot height, ht-2.1). Columns include the top matches from various protein databases.
dcar	chr	start	end	strand	product	SwissProt id	pct	e-value	description	SwissProt id	pct	e-value	description	SwissProt id	pct	e-value	description	SwissProt id	pct	e-value	description	SwissProt id	pct	e-value	description	trEMBL id	pct	e-value	description	trEMBL id	pct	e-value	description	trEMBL id	pct	e-value	description	trEMBL id	pct	e-value	description	trEMBL id	pct	e-value	description	Pfam id	targetname	e-value	description
DCAR_008534	DCARv2_Chr2	42849797	42854119	-	hypothetical protein	Q9LYS2	48.92	3e-157	ABC transporter C family member 10 (ABC transporter ABCC.10) (AtABCC10) (3.6.3.44) (ATP-energized glutathione S-conjugate pump 14) (Glutathione S-conjugate-transporting ATPase 14) (Multidrug resistance-associated protein 14)	Q8LGU1	40.57	2e-99	ABC transporter C family member 8 (ABC transporter ABCC.8) (AtABCC8) (3.6.3.44) (ATP-energized glutathione S-conjugate pump 6) (Glutathione S-conjugate-transporting ATPase 6) (Multidrug resistance-associated protein 6) (Precursor)	A7KVC2	38.6	7e-93	ABC transporter C family MRP4 {ECO:0000305} (3.6.3.- {ECO:0000305}) (Multidrug resistance-associated protein 4 {ECO:0000305}) (ZmMRP4 {ECO:0000303|PubMed:17676037}) (Protein LOW PHYTIC ACID 1 {ECO:0000303|PubMed:17676037})	Q10RX7	38.82	5e-92	ABC transporter C family member 13 {ECO:0000303|PubMed:18299247} (OsABCC13 {ECO:0000303|PubMed:18299247}) (3.6.3.- {ECO:0000305}) (Multidrug resistance-associated protein 13 {ECO:0000303|PubMed:16375897}) (OsMRP13 {ECO:0000303|PubMed:16375897}) (OsMRP5 {ECO:0000303|PubMed:19370321}) (Protein LOW PHYTIC ACID 2 {ECO:0000303|PubMed:19370321})	A2XCD4	38.82	5e-92	ABC transporter C family member 13 {ECO:0000305} (OsABCC13 {ECO:0000305}) (3.6.3.- {ECO:0000305}) (Multidrug resistance-associated protein 13 {ECO:0000305}) (OsMRP13 {ECO:0000305}) (OsMRP5 {ECO:0000305}) (Protein LOW PHYTIC ACID 2 {ECO:0000305})	B9GX56	56.81	0	(Uncharacterized protein {ECO:0000313|EMBL:EEE79520.1})	B9GL97	58.06	0	(Uncharacterized protein {ECO:0000313|EMBL:EEE82795.2})	A0A061G4Y1	57.58	0	(Multidrug resistance protein ABC transporter family {ECO:0000313|EMBL:EOY24920.1})	F6HUR3	56.43	0	(Putative uncharacterized protein {ECO:0000313|EMBL:CCB58229.1})	A0A061G6V3	58.18	0	(Multidrug resistance-associated protein 14, putative {ECO:0000313|EMBL:EOY24922.1})	PF00664.18	ABC_membrane	1.7e-17	ABC transporter transmembrane region
DCAR_008535	DCARv2_Chr2	42856773	42859679	-	hypothetical protein	Q9SHI1	42.86	8e-115	Translation initiation factor IF-2, chloroplastic (Precursor)	P57997	41.8	3e-113	Translation initiation factor IF-2, chloroplastic (PvIF2cp) (Precursor)	Q9FLE4	32.78	3e-16	Translation factor GUF1 homolog, mitochondrial {ECO:0000255|HAMAP-Rule:MF_03137} (3.6.5.-) (Elongation factor 4 homolog {ECO:0000255|HAMAP-Rule:MF_03137}) (EF-4 {ECO:0000255|HAMAP-Rule:MF_03137}) (GTPase GUF1 homolog {ECO:0000255|HAMAP-Rule:MF_03137}) (Ribosomal back-translocase {ECO:0000255|HAMAP-Rule:MF_03137}) (Precursor)	Q5VQ69	26.74	5e-15	Translation factor GUF1 homolog, mitochondrial {ECO:0000255|HAMAP-Rule:MF_03137} (3.6.5.-) (Elongation factor 4 homolog {ECO:0000255|HAMAP-Rule:MF_03137}) (EF-4 {ECO:0000255|HAMAP-Rule:MF_03137}) (GTPase GUF1 homolog {ECO:0000255|HAMAP-Rule:MF_03137}) (Ribosomal back-translocase {ECO:0000255|HAMAP-Rule:MF_03137}) (Precursor)	C1N1Y2	28.51	6e-15	Translation factor GUF1 homolog, chloroplastic {ECO:0000255|HAMAP-Rule:MF_03138} (3.6.5.-) (Elongation factor 4 homolog {ECO:0000255|HAMAP-Rule:MF_03138}) (EF-4 {ECO:0000255|HAMAP-Rule:MF_03138}) (GTPase GUF1 homolog {ECO:0000255|HAMAP-Rule:MF_03138}) (Ribosomal back-translocase {ECO:0000255|HAMAP-Rule:MF_03138}) (Precursor)	A0A097PN29	79.2	0	(Translation initiation factor 2 {ECO:0000313|EMBL:AIU49443.1}) (Fragment)	A0A097PMZ9	77.66	0	(Translation initiation factor 2 {ECO:0000313|EMBL:AIU49405.1}) (Fragment)	A0A097PN31	76.43	0	(Translation initiation factor 2 {ECO:0000313|EMBL:AIU49440.1}) (Fragment)	A0A097PN38	76.73	0	(Translation initiation factor 2 {ECO:0000313|EMBL:AIU49416.1}) (Fragment)	A0A097PMZ0	75.35	0	(Translation initiation factor 2 {ECO:0000313|EMBL:AIU49394.1}) (Fragment)	PF00009.22	GTP_EFTU	2.3e-38	Elongation factor Tu GTP binding domain
DCAR_008536	DCARv2_Chr2	42872005	42874432	-	hypothetical protein	Q9LM18	21.36	0.0006	F-box protein At1g22220	Q9C9S2	19.82	0.002	F-box protein At1g78100	O49508	33.33	0.65	F-box protein At4g18380	Q9C534	30.77	1.5	F-box protein At1g30200	Q9FNK5	33.33	1.6	F-box protein At5g46170	K4ABJ4	22.46	0.0008	(Uncharacterized protein {ECO:0000313|EnsemblPlants:Si036251m})	A0A0A9V985	21.7	0.002	(Uncharacterized protein {ECO:0000313|EMBL:JAF93151.1})	F6H0W1	25	0.005	(Putative uncharacterized protein {ECO:0000313|EMBL:CCB45558.1})	A0A0E0L443	22.98	0.011	(Uncharacterized protein {ECO:0000313|EnsemblPlants:OPUNC05G18770.1})	A0A0D3G983	22.98	0.019	(Uncharacterized protein {ECO:0000313|EnsemblPlants:OBART05G21070.1})	PF12937.2	F-box-like	0.21	F-box-like
DCAR_008537	DCARv2_Chr2	42875379	42878007	+	hypothetical protein	P35135	97.3	6e-106	Ubiquitin-conjugating enzyme E2-17 kDa (2.3.2.23) (E2 ubiquitin-conjugating enzyme) (Ubiquitin carrier protein) (Ubiquitin-protein ligase)	Q94F47	95.95	2e-105	Ubiquitin-conjugating enzyme E2 28 (2.3.2.23) (E2 ubiquitin-conjugating enzyme 28) (Ubiquitin carrier protein 28)	P35133	95.95	5e-105	Ubiquitin-conjugating enzyme E2 10 (2.3.2.23) (E2 ubiquitin-conjugating enzyme 10) (Ubiquitin carrier protein 10/12) (Ubiquitin-conjugating enzyme E2-17 kDa 10/12) (Ubiquitin-protein ligase 10/12)	P35132	95.27	1e-104	SUMO-conjugating enzyme UBC9 (6.3.2.-) (UBCAT4B) (Ubiquitin carrier protein 9) (Ubiquitin-conjugating enzyme E2 9) (Ubiquitin-conjugating enzyme E2-17 kDa) (Ubiquitin-protein ligase 9)	Q8S919	95.27	2e-104	Ubiquitin-conjugating enzyme E2 5B (2.3.2.23) (E2 ubiquitin-conjugating enzyme 5B) (Ubiquitin carrier protein 5b) (OsUBC5b) (Ubiquitin-protein ligase 5B)	A0A0A0KQ84	99.32	6e-106	(Uncharacterized protein {ECO:0000313|EMBL:KGN49886.1})	V7BMU6	99.32	6e-106	(Uncharacterized protein {ECO:0000313|EMBL:ESW19267.1})	D2D3G0	99.32	6e-106	(Ubiquitin-conjugating enzyme E2 {ECO:0000313|EMBL:ACN64930.1})	A0A0K9PK38	99.32	6e-106	(Ubiquitin-conjugating enzyme E2 {ECO:0000313|EMBL:KMZ68595.1})	W1PUG2	99.32	6e-106	(Uncharacterized protein {ECO:0000313|EMBL:ERN10945.1})	PF00179.21	UQ_con	3.1e-53	Ubiquitin-conjugating enzyme
DCAR_008538	DCARv2_Chr2	42893499	42894404	+	hypothetical protein	Q9SUQ2	43.77	9e-65	Ethylene-responsive transcription factor CRF2 (Protein CYTOKININ RESPONSE FACTOR 2)	Q9SUE3	39.33	4e-55	Ethylene-responsive transcription factor CRF4 (Protein CYTOKININ RESPONSE FACTOR 4)	O82503	42.91	3e-48	Ethylene-responsive transcription factor CRF1 (Protein CYTOKININ RESPONSE FACTOR 1)	Q9FK12	38.44	5e-42	Ethylene-responsive transcription factor CRF3 (Protein CYTOKININ RESPONSE FACTOR 3)	O82339	39.09	2e-38	Ethylene-responsive transcription factor CRF5 (Protein CYTOKININ RESPONSE FACTOR 5)	A0A0C5AMM8	49.54	3e-81	(ERF9 protein {ECO:0000313|EMBL:AJK26929.1})	M1AWS3	46.13	1e-79	(Uncharacterized protein {ECO:0000313|EnsemblPlants:PGSC0003DMT400032058})	V4TH44	47.55	1e-79	(Uncharacterized protein {ECO:0000313|EMBL:ESR52647.1})	K4CPJ2	44.7	2e-76	(Uncharacterized protein {ECO:0000313|EnsemblPlants:Solyc08g081960.1.1})	M5W8N3	45.16	3e-75	(Uncharacterized protein {ECO:0000313|EMBL:EMJ10054.1})	PF00847.15	AP2	9100	AP2 domain
DCAR_008539	DCARv2_Chr2	42908525	42911435	+	hypothetical protein	P25848	33.11	2e-35	Light-sensor Protein kinase (Phytochrome) (Protein kinase) (2.7.11.1)	Q2MHE4	32.19	1e-25	Serine/threonine-protein kinase HT1 (2.7.11.1) (High leaf temperature protein 1)	F4JTP5	29.75	6e-22	Serine/threonine-protein kinase STY46 {ECO:0000305} (2.7.11.1 {ECO:0000269|PubMed:17090544}) (Serine/threonine/tyrosine-protein kinase 46 {ECO:0000303|PubMed:16429265})	O22558	27.45	2e-21	Serine/threonine-protein kinase STY8 {ECO:0000305} (2.7.11.1 {ECO:0000269|PubMed:17090544}) (Serine/threonine/tyrosine-protein kinase 8 {ECO:0000303|PubMed:16429265})	Q8RWL6	28.76	6e-21	Serine/threonine-protein kinase STY17 {ECO:0000305} (2.7.11.1 {ECO:0000269|PubMed:17090544}) (Serine/threonine/tyrosine-protein kinase 17 {ECO:0000303|PubMed:16429265})	A0A068UWW4	54.81	0	(Uncharacterized protein {ECO:0000313|EMBL:CDP12123.1})	K4CIV8	51.24	0	(Uncharacterized protein {ECO:0000313|EnsemblPlants:Solyc08g008240.2.1})	M1A4X8	51.58	0	(Uncharacterized protein {ECO:0000313|EnsemblPlants:PGSC0003DMT400014817})	M1AWS2	58.47	0	(Uncharacterized protein {ECO:0000313|EnsemblPlants:PGSC0003DMT400032057})	K4CPJ4	49.08	0	(Uncharacterized protein {ECO:0000313|EnsemblPlants:Solyc08g081980.2.1})	PF06760.6	DUF1221	2.1e-88	Protein of unknown function (DUF1221)
DCAR_008540	DCARv2_Chr2	42912502	42918486	-	hypothetical protein	Q9T014	50.83	0	Protein SPA1-RELATED 2	Q9SYX2	48.88	0	Protein SUPPRESSOR OF PHYA-105 1 (2.7.-.-)	Q94BM7	43.68	8e-160	Protein SPA1-RELATED 4	Q9LJR3	41.65	8e-159	Protein SPA1-RELATED 3	P43254	36.48	1e-107	E3 ubiquitin-protein ligase COP1 (6.3.2.-) (Constitutive photomorphogenesis protein 1)	W9SEM2	57.64	0	(Protein SPA1-RELATED 2 {ECO:0000313|EMBL:EXC02946.1})	M5WXR4	55.28	0	(Uncharacterized protein {ECO:0000313|EMBL:EMJ11610.1})	A0A0D2Q1L6	54.31	0	(Uncharacterized protein {ECO:0000313|EMBL:KJB52257.1})	A0A061G5T1	58.91	0	(Ubiquitin ligase protein cop1, putative isoform 1 {ECO:0000313|EMBL:EOY24941.1})	A0A061G5T7	58.91	0	(Ubiquitin ligase protein cop1, putative isoform 6 {ECO:0000313|EMBL:EOY24946.1})	PF00400.27	WD40	0.15	WD domain, G-beta repeat
DCAR_008541	DCARv2_Chr2	42923857	42929106	+	hypothetical protein	O82509	49.09	1e-158	Protein trichome birefringence-like 23	Q8H1R3	48.84	6e-150	Protein trichome birefringence-like 24	Q84JH9	49.3	4e-148	Protein trichome birefringence-like 25	O04621	47.77	5e-138	Protein trichome birefringence-like 26	Q9LFT1	47.56	2e-110	Protein trichome birefringence-like 21	K4CPK2	62.94	0	(Uncharacterized protein {ECO:0000313|EnsemblPlants:Solyc08g082060.2.1})	M1AWR7	62.47	0	(Uncharacterized protein {ECO:0000313|EnsemblPlants:PGSC0003DMT400032051})	A5C5G9	62.68	0	(Putative uncharacterized protein {ECO:0000313|EMBL:CAN70903.1})	D7TVD4	62.47	0	(Putative uncharacterized protein {ECO:0000313|EMBL:CBI34459.3})	A0A068UUP1	58.02	0	(Uncharacterized protein {ECO:0000313|EMBL:CDP12131.1})	PF13839.1	PC-Esterase	2.2e-63	GDSL/SGNH-like Acyl-Esterase family found in Pmr5 and Cas1p
DCAR_008542	DCARv2_Chr2	42930395	42933442	+	hypothetical protein	Q8L4X4	72.71	0	Probable GABA transporter 2	F4HW02	44.81	1e-138	GABA transporter 1 (AtGAT1) (Bidirectional amino acid transporter 1)	P92961	28.82	2e-44	Proline transporter 1 (AtPROT1)	Q9FKS8	26.93	2e-43	Lysine histidine transporter 1	P92962	29	1e-42	Proline transporter 2 (AtPROT2)	M5WSV8	74.44	0	(Uncharacterized protein {ECO:0000313|EMBL:EMJ12383.1})	B9GL79	74.11	0	(Amino acid transporter family protein {ECO:0000313|EMBL:EEE84290.1})	A0A068UV47	74.94	0	(Uncharacterized protein {ECO:0000313|EMBL:CDP12134.1})	A0A022Q6Y1	73.9	0	(Uncharacterized protein {ECO:0000313|EMBL:EYU23379.1})	A0A061GD43	73.54	0	(Transmembrane amino acid transporter family protein {ECO:0000313|EMBL:EOY24969.1})	PF01490.13	Aa_trans	6.3e-60	Transmembrane amino acid transporter protein
DCAR_008543	DCARv2_Chr2	42935114	42937362	-	hypothetical protein	O22152	59.39	2e-77	Axial regulator YABBY 1 (Fl-54) (Protein ABNORMAL FLORAL ORGANS) (Protein FILAMENTOUS FLOWER) (Protein antherless)	Q9XFB1	57.51	3e-68	Axial regulator YABBY 3	Q0JBF0	47.5	4e-66	Protein YABBY 5 (OsYAB3) (OsYABBY5)	Q01JG2	47.5	4e-66	Protein YABBY 5 (OsYAB3) (OsYABBY5)	Q6H668	52.44	9e-62	Protein YABBY 4 (OsYAB7) (OsYABBY4)	A0A068VGH3	73.45	7e-110	(Uncharacterized protein {ECO:0000313|EMBL:CDP19940.1})	Q6SS00	75.22	1e-107	(YABBY-like transcription factor GRAMINIFOLIA {ECO:0000313|EMBL:AAS10177.1})	A0A0B6VNS8	75.66	2e-107	(Filamentous flower {ECO:0000313|EMBL:BAQ19377.1})	Q84LC5	71.12	5e-105	(YABBY transcription factor CDM51 {ECO:0000313|EMBL:AAO22990.1})	A0A022QZK1	73.5	3e-104	(Uncharacterized protein {ECO:0000313|EMBL:EYU31965.1})	PF04690.8	YABBY	5.2e-69	YABBY protein
DCAR_008544	DCARv2_Chr2	42939937	42941393	-	hypothetical protein	Q70EW5	24	8.7	Phospholipase D alpha 1 {ECO:0000250|UniProtKB:Q43007, ECO:0000312|EMBL:CAE47482.2} (PLD 1 {ECO:0000250|UniProtKB:Q43007}) (3.1.4.4) (Choline phosphatase 1 {ECO:0000250|UniProtKB:Q43007}) (Phosphatidylcholine-hydrolyzing phospholipase D 1 {ECO:0000250|UniProtKB:Q43007})	.	.	.	.	.	.	.	.	.	.	.	.	.	.	.	.	F2CXW5	51.85	2.1	(Predicted protein {ECO:0000313|EMBL:BAJ87686.1})	M0WBE9	51.85	2.2	(Uncharacterized protein {ECO:0000313|EnsemblPlants:MLOC_4751.1})	J3LBA9	40.62	4	(Uncharacterized protein {ECO:0000313|EnsemblPlants:OB02G19260.1})	W5BQN5	46.43	4.5	(Uncharacterized protein {ECO:0000313|EnsemblPlants:Traes_2DL_044186A26.1})	M7ZBM3	46.43	4.5	(Uncharacterized protein {ECO:0000313|EnsemblPlants:TRIUR3_12202-P1})	PF07354.7	Sp38	0.018	Zona-pellucida-binding protein (Sp38)
DCAR_008545	DCARv2_Chr2	42945043	42946097	+	hypothetical protein	Q6NKQ9	60.78	2e-106	Cysteine-rich repeat secretory protein 15 (Plasmodesmata-located protein 8) (PDLP8) (Precursor)	Q9ZU94	43.46	2e-68	Cysteine-rich repeat secretory protein 12 (Plasmodesmata-located protein 6) (PDLP6) (Precursor)	Q0WPN8	39.86	2e-61	Cysteine-rich repeat secretory protein 60 (Plasmodesmata-located protein 7) (PDLP7) (Precursor)	Q8GUJ2	42.31	8e-56	Cysteine-rich repeat secretory protein 2 (Cysteine-rich repeat protein HWI1) (Plasmodesmata-located protein 5) (PDLP5) (Protein HOPW1-1-INDUCED 1) (Precursor)	O22784	27.55	2e-23	Cysteine-rich repeat secretory protein 11 (Plasmodesmata-located protein 3) (PDLP3) (Precursor)	F6I389	68.15	5e-128	(Putative uncharacterized protein {ECO:0000313|EMBL:CCB61406.1})	M5X254	70.8	2e-125	(Uncharacterized protein {ECO:0000313|EMBL:EMJ19989.1})	W9R8R9	71.31	1e-122	(Uncharacterized protein {ECO:0000313|EMBL:EXB76241.1})	V7B8Y6	71.2	6e-122	(Uncharacterized protein {ECO:0000313|EMBL:ESW12936.1})	K7K2J9	70.8	4e-120	(Uncharacterized protein {ECO:0000313|EnsemblPlants:GLYMA01G17240.2})	PF01657.12	Stress-antifung	1.7e-20	Salt stress response/antifungal
DCAR_008546	DCARv2_Chr2	42947719	42949789	-	hypothetical protein	O04887	72.53	0	Pectinesterase 2 (PE 2) (3.1.1.11) (Pectin methylesterase) (Precursor)	O22149	68.42	0	Probable pectinesterase/pectinesterase inhibitor 17 (Pectinesterase inhibitor 17) (Pectin methylesterase inhibitor 17) (Pectinesterase 17) (PE 17) (3.1.1.11) (Pectin methylesterase 17) (AtPME17) (Precursor)	Q9FHN5	52.63	8e-163	Probable pectinesterase/pectinesterase inhibitor 59 (Pectinesterase inhibitor 59) (Pectin methylesterase inhibitor 59) (Pectinesterase 59) (PE 59) (3.1.1.11) (Pectin methylesterase 59) (AtPME59) (Precursor)	Q9FHN4	51.48	3e-158	Probable pectinesterase/pectinesterase inhibitor 60 (Pectinesterase inhibitor 60) (Pectin methylesterase inhibitor 60) (Pectinesterase 60) (PE 60) (3.1.1.11) (Pectin methylesterase 60) (AtPME60) (Precursor)	O81320	51.86	4e-155	Putative pectinesterase/pectinesterase inhibitor 38 (Pectinesterase inhibitor 38) (Pectin methylesterase inhibitor 38) (Pectinesterase 38) (PE 38) (3.1.1.11) (Pectin methylesterase 38) (AtPME38)	F6I390	75.55	0	Pectinesterase {ECO:0000256|RuleBase:RU000589} (3.1.1.11 {ECO:0000256|RuleBase:RU000589})	R9QQU4	73.52	0	Pectinesterase {ECO:0000256|RuleBase:RU000589} (3.1.1.11 {ECO:0000256|RuleBase:RU000589})	A0A0B0P3D3	73.3	0	Pectinesterase {ECO:0000256|RuleBase:RU000589} (3.1.1.11 {ECO:0000256|RuleBase:RU000589})	I1J7T2	72.31	0	Pectinesterase {ECO:0000256|RuleBase:RU000589} (3.1.1.11 {ECO:0000256|RuleBase:RU000589})	B9RD90	72.67	0	Pectinesterase {ECO:0000256|RuleBase:RU000589} (3.1.1.11 {ECO:0000256|RuleBase:RU000589})	PF01095.14	Pectinesterase	1.7e-135	Pectinesterase
DCAR_008547	DCARv2_Chr2	42960696	42964991	+	hypothetical protein	Q9SLN5	84.23	0	Methionine aminopeptidase 1A {ECO:0000255|HAMAP-Rule:MF_03174} (MAP 1A {ECO:0000255|HAMAP-Rule:MF_03174}) (MetAP 1A {ECO:0000255|HAMAP-Rule:MF_03174}) (3.4.11.18 {ECO:0000255|HAMAP-Rule:MF_03174}) (Peptidase M 1A {ECO:0000255|HAMAP-Rule:MF_03174})	Q9FV52	51.66	2e-89	Methionine aminopeptidase 1B, chloroplastic {ECO:0000255|HAMAP-Rule:MF_03174} (MAP 1B {ECO:0000255|HAMAP-Rule:MF_03174}) (MetAP 1B {ECO:0000255|HAMAP-Rule:MF_03174}) (3.4.11.18 {ECO:0000255|HAMAP-Rule:MF_03174}) (Peptidase M 1B {ECO:0000255|HAMAP-Rule:MF_03174}) (Precursor)	Q9FV50	50.55	4e-86	Methionine aminopeptidase 1D, chloroplastic/mitochondrial {ECO:0000255|HAMAP-Rule:MF_03174} (MAP 1D {ECO:0000255|HAMAP-Rule:MF_03174}) (MetAP 1D {ECO:0000255|HAMAP-Rule:MF_03174}) (3.4.11.18 {ECO:0000255|HAMAP-Rule:MF_03174}) (Peptidase M 1D {ECO:0000255|HAMAP-Rule:MF_03174}) (Precursor)	Q9FV51	48.33	1e-78	Methionine aminopeptidase 1C, chloroplastic/mitochondrial {ECO:0000255|HAMAP-Rule:MF_03174} (MAP 1C {ECO:0000255|HAMAP-Rule:MF_03174}) (MetAP 1C {ECO:0000255|HAMAP-Rule:MF_03174}) (3.4.11.18 {ECO:0000255|HAMAP-Rule:MF_03174}) (Peptidase M 1C {ECO:0000255|HAMAP-Rule:MF_03174}) (Precursor)	M1CZC0	20.24	7e-05	ERBB-3 BINDING PROTEIN 1 {ECO:0000303|PubMed:17024182} (StEBP1 {ECO:0000303|PubMed:17024182})	K4AZ47	87.28	0	(Uncharacterized protein {ECO:0000313|EnsemblPlants:Solyc01g091070.2.1})	M1CGD0	86.98	0	(Uncharacterized protein {ECO:0000313|EnsemblPlants:PGSC0003DMT400066905})	A0A061DU68	86.69	0	(Methionine aminopeptidase 1A isoform 1 {ECO:0000313|EMBL:EOX96260.1})	A0A022QTH7	86.39	0	(Uncharacterized protein {ECO:0000313|EMBL:EYU31972.1}) (Fragment)	A0A067K183	86.09	0	(Uncharacterized protein {ECO:0000313|EMBL:KDP28778.1})	PF00557.19	Peptidase_M24	3.6e-49	Metallopeptidase family M24
DCAR_008548	DCARv2_Chr2	42972623	42973249	-	hypothetical protein	P17407	36.75	7e-35	21 kDa protein (1.2 protein) (Precursor)	O04886	23.49	2e-13	Pectinesterase 1 (PE 1) (3.1.1.11) (Pectin methylesterase) (Precursor)	P83948	23.49	2e-13	Pectinesterase 3 (PE 3) (3.1.1.11) (Pectin methylesterase 3) (Precursor)	O49006	21.71	7e-13	Pectinesterase/pectinesterase inhibitor 3 (Pectinesterase inhibitor 3) (Pectin methylesterase inhibitor 3) (Pectinesterase 3) (PE 3) (3.1.1.11) (Pectin methylesterase 27) (AtPME27) (Pectin methylesterase 3) (Precursor)	Q9FK05	23.76	2e-11	Probable pectinesterase/pectinesterase inhibitor 61 (Pectinesterase inhibitor 61) (Pectin methylesterase inhibitor 61) (Pectinesterase 61) (PE 61) (3.1.1.11) (AtPMEpcrF) (Pectin methylesterase 61) (AtPME61)	A0A068TNZ5	54.46	4e-69	(Uncharacterized protein {ECO:0000313|EMBL:CDO97712.1})	K4CYV7	47.6	5e-63	(Uncharacterized protein {ECO:0000313|EnsemblPlants:Solyc10g018330.1.1})	A0A061E1Y3	46.3	6e-61	(21 kDa protein, putative {ECO:0000313|EMBL:EOX96258.1})	K4AZ51	53.98	2e-59	(Uncharacterized protein {ECO:0000313|EnsemblPlants:Solyc01g091110.2.1})	M5X284	52.88	2e-57	(Uncharacterized protein {ECO:0000313|EMBL:EMJ19591.1})	PF04043.10	PMEI	5.4e-28	Plant invertase/pectin methylesterase inhibitor
DCAR_008549	DCARv2_Chr2	42975970	42977238	-	hypothetical protein	Q9LXU9	24.5	9e-13	IRK-interacting protein {ECO:0000303|PubMed:15618632}	Q9SU36	30.68	2.3	Oxysterol-binding protein-related protein 2B (OSBP-related protein 2B)	F4KAF2	26.32	2.7	Protein MICRORCHIDIA 4 {ECO:0000303|PubMed:24799676} (AtMORC4 {ECO:0000303|PubMed:24799676}) (3.6.-.-) (Protein CRT1-homolog 4 {ECO:0000303|PubMed:19704828}) (CRT1-h4 {ECO:0000303|PubMed:19704828})	B2X1Z4	39.47	5.6	DNA-directed RNA polymerase subunit beta'' {ECO:0000255|HAMAP-Rule:MF_01324} (2.7.7.6 {ECO:0000255|HAMAP-Rule:MF_01324}) (PEP {ECO:0000255|HAMAP-Rule:MF_01324}) (Plastid-encoded RNA polymerase subunit beta'' {ECO:0000255|HAMAP-Rule:MF_01324}) (RNA polymerase subunit beta'' {ECO:0000255|HAMAP-Rule:MF_01324})	Q00958	55	6.8	Protein LEAFY	B9GPE3	78.2	0	(Uncharacterized protein {ECO:0000313|EMBL:EEE81801.1})	A0A061DW26	77.73	0	(Uncharacterized protein isoform 1 {ECO:0000313|EMBL:EOX96256.1})	A0A067K936	77.49	0	(Uncharacterized protein {ECO:0000313|EMBL:KDP28775.1})	W9R8K6	76.78	0	(Uncharacterized protein {ECO:0000313|EMBL:EXB76235.1})	A0A0D2QP90	76.54	0	(Uncharacterized protein {ECO:0000313|EMBL:KJB41093.1})	PF04859.7	DUF641	1.1e-50	Plant protein of unknown function (DUF641)
DCAR_008550	DCARv2_Chr2	42985382	42985621	+	hypothetical protein	F4JSZ5	38.71	8.1	Brefeldin A-inhibited guanine nucleotide-exchange protein 1 (BIG1) (ARF guanine-nucleotide exchange factor BIG1)	.	.	.	.	.	.	.	.	.	.	.	.	.	.	.	.	W5EVB8	37.78	0.51	(Uncharacterized protein {ECO:0000313|EnsemblPlants:Traes_5AL_206C0CE33.2})	M8BQV9	39.02	0.64	(Uncharacterized protein {ECO:0000313|EMBL:EMT09164.1, ECO:0000313|EnsemblPlants:EMT09164})	W5FT63	39.02	0.64	(Uncharacterized protein {ECO:0000313|EnsemblPlants:Traes_5DL_4F9BD63F0.1})	M7ZGL5	39.02	0.71	(Uncharacterized protein {ECO:0000313|EnsemblPlants:TRIUR3_11128-P1})	W5FHM6	41.46	1.1	(Uncharacterized protein {ECO:0000313|EnsemblPlants:Traes_5BL_C330C8714.3})	.	.	.	.
DCAR_008551	DCARv2_Chr2	42988723	42991747	+	hypothetical protein	P46637	88.72	0	Arginase 1, mitochondrial (3.5.3.1) (Arginine amidohydrolase 1) (Precursor)	B8AU84	87.04	0	Arginase 1, mitochondrial (3.5.3.1) (Arginine amidohydrolase 1) (Precursor)	Q7X7N2	86.73	0	Arginase 1, mitochondrial (3.5.3.1) (Arginine amidohydrolase 1) (Precursor)	Q9ZPF5	81.14	0	Arginase 2, mitochondrial (3.5.3.1) (Arginine amidohydrolase 2) (Precursor)	O49046	72.56	0	Arginase (3.5.3.1)	B9RD97	91.77	0	(Arginase, putative {ECO:0000313|EMBL:EEF50355.1}) (3.5.3.1 {ECO:0000313|EMBL:EEF50355.1})	A0A067K179	91.46	0	(Uncharacterized protein {ECO:0000313|EMBL:KDP28773.1})	A0A0J8EAJ7	89.94	0	(Uncharacterized protein {ECO:0000313|EMBL:KMT00066.1})	A0A067H1S1	90.83	0	(Uncharacterized protein {ECO:0000313|EMBL:KDO85784.1})	V4U8J5	90.83	0	(Uncharacterized protein {ECO:0000313|EMBL:ESR58521.1})	PF00491.16	Arginase	3.4e-64	Arginase family
DCAR_008552	DCARv2_Chr2	42992895	42996464	+	hypothetical protein	Q43848	77.88	0	Transketolase, chloroplastic (TK) (2.2.1.1) (Precursor)	F4IW47	76.06	0	Transketolase-2, chloroplastic (TK) (2.2.1.1) (Precursor)	Q8RWV0	75.93	0	Transketolase-1, chloroplastic (TK) (2.2.1.1) (Precursor)	Q7SIC9	83.38	0	Transketolase, chloroplastic (TK) (2.2.1.1)	O20250	78.52	0	Transketolase, chloroplastic (TK) (2.2.1.1) (Precursor)	B9RDA1	80.05	0	(Transketolase, putative {ECO:0000313|EMBL:EEF50359.1}) (2.2.1.1 {ECO:0000313|EMBL:EEF50359.1})	M5X661	79.81	0	(Uncharacterized protein {ECO:0000313|EMBL:EMJ21439.1})	A0A022QZL1	80.24	0	(Uncharacterized protein {ECO:0000313|EMBL:EYU31980.1})	A0A0D2LZU1	80.05	0	(Uncharacterized protein {ECO:0000313|EMBL:KJB09912.1})	G8EX76	79.38	0	(Chloroplast transketolase {ECO:0000313|EMBL:AEQ59483.1}) (Uncharacterized protein {ECO:0000313|EMBL:KGN56609.1})	PF00456.16	Transketolase_N	1.2e-10	Transketolase, thiamine diphosphate binding domain
DCAR_008553	DCARv2_Chr2	42999113	43004335	+	hypothetical protein	P11043	79.66	0	3-phosphoshikimate 1-carboxyvinyltransferase, chloroplastic (2.5.1.19) (5-enolpyruvylshikimate-3-phosphate synthase) (EPSP synthase) (Precursor)	P10748	78.45	0	3-phosphoshikimate 1-carboxyvinyltransferase, chloroplastic (2.5.1.19) (5-enolpyruvylshikimate-3-phosphate synthase) (EPSP synthase) (Precursor)	P23981	76.46	0	3-phosphoshikimate 1-carboxyvinyltransferase 1, chloroplastic (2.5.1.19) (5-enolpyruvylshikimate-3-phosphate synthase 1) (EPSP synthase 1) (Precursor)	P05466	73.43	0	3-phosphoshikimate 1-carboxyvinyltransferase, chloroplastic (2.5.1.19) (5-enolpyruvylshikimate-3-phosphate synthase) (EPSP synthase) (Precursor)	P17688	73.55	0	3-phosphoshikimate 1-carboxyvinyltransferase, chloroplastic (2.5.1.19) (5-enolpyruvylshikimate-3-phosphate synthase) (EPSP synthase) (Precursor)	Q30CZ8	80.57	0	3-phosphoshikimate 1-carboxyvinyltransferase {ECO:0000256|RuleBase:RU000531} (2.5.1.19 {ECO:0000256|RuleBase:RU000531})	Q1M157	83.68	0	3-phosphoshikimate 1-carboxyvinyltransferase {ECO:0000256|RuleBase:RU000531} (2.5.1.19 {ECO:0000256|RuleBase:RU000531})	A0A059CIR5	79.62	0	3-phosphoshikimate 1-carboxyvinyltransferase {ECO:0000256|RuleBase:RU000531} (2.5.1.19 {ECO:0000256|RuleBase:RU000531})	H6U643	80.87	0	3-phosphoshikimate 1-carboxyvinyltransferase {ECO:0000256|RuleBase:RU000531} (2.5.1.19 {ECO:0000256|RuleBase:RU000531})	C8YXI6	78.29	0	3-phosphoshikimate 1-carboxyvinyltransferase {ECO:0000256|RuleBase:RU000531} (2.5.1.19 {ECO:0000256|RuleBase:RU000531})	PF00275.15	EPSP_synthase	3.9e-149	EPSP synthase (3-phosphoshikimate 1-carboxyvinyltransferase)
DCAR_008554	DCARv2_Chr2	43007140	43008429	+	hypothetical protein	O81312	81.41	0	UDP-glucuronate 4-epimerase 3 (5.1.3.6) (UDP-glucuronic acid epimerase 3)	Q9LPC1	80.84	0	UDP-glucuronate 4-epimerase 2 (5.1.3.6) (UDP-glucuronic acid epimerase 2)	O22141	76.91	0	UDP-glucuronate 4-epimerase 4 (5.1.3.6) (UDP-glucuronic acid epimerase 4) (AtUGlcAE1)	Q9STI6	71.99	0	UDP-glucuronate 4-epimerase 5 (5.1.3.6) (UDP-glucuronic acid epimerase 5)	Q9LIS3	72.28	0	UDP-glucuronate 4-epimerase 6 (5.1.3.6) (UDP-glucuronic acid epimerase 6) (AtUGlcAE2)	A0A0D2SGV4	83.02	0	(Uncharacterized protein {ECO:0000313|EMBL:KJB41101.1})	A0A061E1X2	82.56	0	(UDP-D-glucuronate 4-epimerase 3 {ECO:0000313|EMBL:EOX96243.1})	A0A068TP69	82.03	0	(Uncharacterized protein {ECO:0000313|EMBL:CDO97699.1})	A0A067JY29	82.3	0	(Uncharacterized protein {ECO:0000313|EMBL:KDP28767.1})	A0A067HDB8	81.86	0	(Uncharacterized protein {ECO:0000313|EMBL:KDO85806.1})	PF01370.16	Epimerase	7e-48	NAD dependent epimerase/dehydratase family
DCAR_008555	DCARv2_Chr2	43012449	43015268	-	hypothetical protein	Q0JGS5	23.48	2.5	Protein terminal ear1 homolog (MEI2-like protein 1) (OML1) (Protein LEAFY HEAD2) (Protein PLASTOCHRON2)	A2WY46	23.48	2.6	Protein terminal ear1 homolog (Protein LEAFY HEAD2) (Protein PLASTOCHRON2)	Q336N8	20.97	3.3	Lysine-specific demethylase JMJ706 (1.14.11.-) (Jumonji domain-containing protein 706) (Lysine-specific histone demethylase JMJ706) (Protein JUMONJI 706)	Q0JBY9	35.9	3.4	Trafficking protein particle complex II-specific subunit 120 homolog {ECO:0000305} (TRAPP II-specific subunit 120 homolog {ECO:0000305})	Q9CAR4	25.71	3.5	Probable WRKY transcription factor 36 (WRKY DNA-binding protein 36)	D7U7X6	73.08	0	(Putative uncharacterized protein {ECO:0000313|EMBL:CBI38905.3})	A0A059C3I7	71.03	0	(Uncharacterized protein {ECO:0000313|EMBL:KCW73008.1})	A0A0D2QYR1	67.16	0	(Uncharacterized protein {ECO:0000313|EMBL:KJB24819.1})	A0A061DTY8	67.89	0	(Uncharacterized protein isoform 1 {ECO:0000313|EMBL:EOX96239.1})	M1CHM1	68.89	0	(Uncharacterized protein {ECO:0000313|EnsemblPlants:PGSC0003DMT400067645})	.	.	.	.
DCAR_008556	DCARv2_Chr2	43018727	43022944	-	hypothetical protein	O24143	29.29	0.16	NADH dehydrogenase [ubiquinone] iron-sulfur protein 8, mitochondrial (1.6.5.3) (1.6.99.3) (Precursor)	Q5VPG8	24.56	0.81	Peptide methionine sulfoxide reductase A5 (OsMSRA5) (1.8.4.11) (Peptide-methionine (S)-S-oxide reductase) (Peptide Met(O) reductase) (Protein-methionine-S-oxide reductase) (Precursor)	P80269	27.27	3.2	NADH dehydrogenase [ubiquinone] iron-sulfur protein 8, mitochondrial (1.6.5.3) (1.6.99.3) (Complex I-28.5kD) (CI-28.5kD) (NADH-ubiquinone oxidoreductase 28.5 kDa subunit) (Precursor)	Q42599	26.26	4.7	NADH dehydrogenase [ubiquinone] iron-sulfur protein 8-A, mitochondrial (1.6.5.3) (1.6.99.3) (Precursor)	Q07262	26.32	5.7	1-aminocyclopropane-1-carboxylate synthase (ACC synthase) (4.4.1.14) (S-adenosyl-L-methionine methylthioadenosine-lyase)	A0A0B2PYM4	74.02	7e-100	(tRNA 2'-phosphotransferase 1 {ECO:0000313|EMBL:KHN12672.1}) (2.7.1.160 {ECO:0000313|EMBL:KHN12672.1})	I3SLL1	72.06	3e-98	(Uncharacterized protein {ECO:0000313|EMBL:AFK41153.1})	I3S0W1	72.06	3e-98	(Uncharacterized protein {ECO:0000313|EMBL:AFK33903.1})	K7MNY6	73.04	7e-98	(Uncharacterized protein {ECO:0000313|EnsemblPlants:GLYMA17G37310.3})	K4AZ61	70.94	3e-96	(Uncharacterized protein {ECO:0000313|EnsemblPlants:Solyc01g091210.2.1})	PF01885.11	PTS_2-RNA	4.6e-47	RNA 2'-phosphotransferase, Tpt1 / KptA family
DCAR_008557	DCARv2_Chr2	43027459	43029187	-	hypothetical protein	P62302	92.31	2e-83	40S ribosomal protein S13	P46298	90.77	6e-81	40S ribosomal protein S13	P59224	90	1e-80	40S ribosomal protein S13-2	P59223	89.23	1e-79	40S ribosomal protein S13-1	Q69UI1	83.46	3e-71	40S ribosomal protein S13-2	A0A067FDB2	94.62	3e-83	(Uncharacterized protein {ECO:0000313|EMBL:KDO65399.1})	A0A0D2P5S8	94.62	3e-83	(Uncharacterized protein {ECO:0000313|EMBL:KJB41102.1})	V4RLB2	94.62	3e-83	(Uncharacterized protein {ECO:0000313|EMBL:ESR34983.1})	A0A022Q8L1	93.85	4e-83	(Uncharacterized protein {ECO:0000313|EMBL:EYU24992.1})	A0A0J8D022	93.85	5e-83	(Uncharacterized protein {ECO:0000313|EMBL:KMT17699.1})	PF08069.7	Ribosomal_S13_N	4e-22	Ribosomal S13/S15 N-terminal domain
DCAR_008558	DCARv2_Chr2	43030861	43034385	-	hypothetical protein	Q8VYP5	74.27	4e-153	Probable protein S-acyltransferase 14 (2.3.1.225) (Probable palmitoyltransferase At3g60800) (Zinc finger DHHC domain-containing protein At3g60800)	Q94C49	62.54	6e-112	Probable protein S-acyltransferase 13 (2.3.1.225) (Probable palmitoyltransferase At4g22750) (Zinc finger DHHC domain-containing protein At4g22750)	Q5M757	52.03	2e-85	Probable protein S-acyltransferase 12 (2.3.1.225) (Probable palmitoyltransferase At4g00840) (Zinc finger DHHC domain-containing protein At4g00840)	Q93VV0	37.19	1e-29	Probable protein S-acyltransferase 16 (2.3.1.225) (Probable palmitoyltransferase At3g09320) (Zinc finger DHHC domain-containing protein At3g09320)	Q500Z2	33.14	1e-25	Probable protein S-acyltransferase 15 (2.3.1.225) (Probable palmitoyltransferase At5g04270) (Zinc finger DHHC domain-containing protein At5g04270)	A0A0B2RTF4	78.36	1e-159	S-acyltransferase {ECO:0000256|RuleBase:RU079119} (2.3.1.225 {ECO:0000256|RuleBase:RU079119}) (Palmitoyltransferase {ECO:0000256|RuleBase:RU079119})	I1JKN0	78.36	1e-159	S-acyltransferase {ECO:0000256|RuleBase:RU079119} (2.3.1.225 {ECO:0000256|RuleBase:RU079119}) (Palmitoyltransferase {ECO:0000256|RuleBase:RU079119})	W9RJ44	76.95	4e-159	S-acyltransferase {ECO:0000256|RuleBase:RU079119} (2.3.1.225 {ECO:0000256|RuleBase:RU079119}) (Palmitoyltransferase {ECO:0000256|RuleBase:RU079119})	V7ANI7	77.7	5e-159	S-acyltransferase {ECO:0000256|RuleBase:RU079119} (2.3.1.225 {ECO:0000256|RuleBase:RU079119}) (Palmitoyltransferase {ECO:0000256|RuleBase:RU079119})	I1J7X0	77.7	2e-158	S-acyltransferase {ECO:0000256|RuleBase:RU079119} (2.3.1.225 {ECO:0000256|RuleBase:RU079119}) (Palmitoyltransferase {ECO:0000256|RuleBase:RU079119})	PF01529.15	zf-DHHC	3900	DHHC palmitoyltransferase
DCAR_008559	DCARv2_Chr2	43039199	43045434	+	hypothetical protein	Q9C5P7	66.18	0	Protein transport Sec1a (AtSec1a)	Q9C5X3	63.95	0	SNARE-interacting protein KEULE	Q5VNU3	63.32	0	Probable protein transport Sec1b	Q9SZ77	57.58	0	Protein transport Sec1b (AtSec1b)	Q7XWP3	57.25	0	Probable protein transport Sec1a	A0A068TN08	72.2	0	(Uncharacterized protein {ECO:0000313|EMBL:CDO97685.1})	F6I368	69.15	0	(Putative uncharacterized protein {ECO:0000313|EMBL:CCB61385.1})	A0A0A0KEN9	68.65	0	(Uncharacterized protein {ECO:0000313|EMBL:KGN46241.1})	A0A067HD48	66.67	0	(Uncharacterized protein {ECO:0000313|EMBL:KDO85822.1}) (Fragment)	B9RDD0	68.57	0	(Plant sec1, putative {ECO:0000313|EMBL:EEF50388.1})	PF00995.18	Sec1	2e-102	Sec1 family
DCAR_008560	DCARv2_Chr2	43062113	43063868	-	hypothetical protein	Q7Y0E8	44.68	0.0001	Probable nucleoredoxin 1-1 (OsNrx1-1) (1.8.1.8)	O80763	42.86	0.0002	Probable nucleoredoxin 1 (AtNrx1) (1.8.1.8)	Q7Y0F2	45	0.006	Probable nucleoredoxin 1-2 (OsNrx1-2) (1.8.1.8)	Q9FJX9	23.85	0.28	Protein DA1-related 7	Q5PNS0	38.46	0.91	PHD finger protein At3g20280	A0A068V412	32.24	5e-72	(Uncharacterized protein {ECO:0000313|EMBL:CDP15530.1})	A0A068V2S9	32.06	2e-68	(Uncharacterized protein {ECO:0000313|EMBL:CDP14966.1})	A0A068V2T8	32.01	5e-68	(Uncharacterized protein {ECO:0000313|EMBL:CDP14976.1})	A0A068VGU9	28.77	7e-56	(Uncharacterized protein {ECO:0000313|EMBL:CDP19812.1})	A0A0B2SFB0	29.29	5e-49	(Uncharacterized protein {ECO:0000313|EMBL:KHN45431.1})	PF07649.7	C1_3	0.00064	C1-like domain
DCAR_008561	DCARv2_Chr2	43067992	43069140	-	hypothetical protein	O80763	36.92	0.007	Probable nucleoredoxin 1 (AtNrx1) (1.8.1.8)	Q7Y0F2	32.14	0.11	Probable nucleoredoxin 1-2 (OsNrx1-2) (1.8.1.8)	Q5PNS0	36.59	0.32	PHD finger protein At3g20280	Q7Y0E8	29.85	0.33	Probable nucleoredoxin 1-1 (OsNrx1-1) (1.8.1.8)	Q9ZRS8	30.36	0.8	60S ribosomal protein L37a	A0A068V412	32.6	7e-43	(Uncharacterized protein {ECO:0000313|EMBL:CDP15530.1})	A0A068V2T8	32.91	9e-42	(Uncharacterized protein {ECO:0000313|EMBL:CDP14976.1})	A0A068VGU9	29.44	5e-41	(Uncharacterized protein {ECO:0000313|EMBL:CDP19812.1})	A0A068V2R9	30.13	4e-40	(Uncharacterized protein {ECO:0000313|EMBL:CDP14956.1})	A0A068V2S9	32.83	7e-40	(Uncharacterized protein {ECO:0000313|EMBL:CDP14966.1})	PF03107.11	C1_2	1.3	C1 domain
DCAR_008562	DCARv2_Chr2	43085662	43088612	+	hypothetical protein	O81323	62.8	1e-76	LOB domain-containing protein 30 (ASYMMETRIC LEAVES 2-like protein 19) (AS2-like protein 19)	O22131	61.4	3e-75	LOB domain-containing protein 18 (ASYMMETRIC LEAVES 2-like protein 20) (AS2-like protein 20)	O81322	73.33	5e-59	LOB domain-containing protein 31 (ASYMMETRIC LEAVES 2-like protein 22) (AS2-like protein 22)	Q9SLB7	71.55	1e-55	LOB domain-containing protein 16 (ASYMMETRIC LEAVES 2-like protein 18) (AS2-like protein 18)	O22132	69.83	7e-53	LOB domain-containing protein 19 (ASYMMETRIC LEAVES 2-like protein 23) (AS2-like protein 23)	A0A0D2MZ41	73.73	1e-98	(Uncharacterized protein {ECO:0000313|EMBL:KJB24797.1})	A0A067KAC7	79.15	2e-97	(Uncharacterized protein {ECO:0000313|EMBL:KDP28744.1})	A0A067HD70	71.17	2e-94	(Uncharacterized protein {ECO:0000313|EMBL:KDO85852.1})	V4TY07	71.17	2e-94	(Uncharacterized protein {ECO:0000313|EMBL:ESR58477.1})	A0A0B0NJT7	73.49	7e-94	(LOB domain-containing 18-like protein {ECO:0000313|EMBL:KHG13125.1})	PF03195.9	DUF260	6.1e-38	Protein of unknown function DUF260
DCAR_008563	DCARv2_Chr2	43105309	43106196	+	hypothetical protein	O49662	53.05	2e-76	AT-hook motif nuclear-localized protein 24 {ECO:0000312|EMBL:FAA00295.1}	Q9SZ70	56.16	4e-73	AT-hook motif nuclear-localized protein 26 {ECO:0000312|EMBL:FAA00297.1}	Q9LZX7	59.73	9e-72	AT-hook motif nuclear-localized protein 18 {ECO:0000312|EMBL:FAA00289.1}	O82166	72.73	2e-70	AT-hook motif nuclear-localized protein 21 {ECO:0000312|EMBL:FAA00292.1} (Protein GIANT KILLER {ECO:0000303|PubMed:19956801})	O22130	57.56	4e-70	AT-hook motif nuclear-localized protein 22 {ECO:0000312|EMBL:FAA00293.1}	B9IC09	64.65	5e-104	(DNA-binding family protein {ECO:0000313|EMBL:EEE98381.1})	A5BIN6	67.41	3e-102	(Putative uncharacterized protein {ECO:0000313|EMBL:CAN81187.1})	M1AYU3	64.63	5e-100	(Uncharacterized protein {ECO:0000313|EnsemblPlants:PGSC0003DMT400033248})	A0A067K910	66.14	4e-99	(Uncharacterized protein {ECO:0000313|EMBL:KDP28740.1})	S8CB97	59.94	1e-98	(Uncharacterized protein {ECO:0000313|EMBL:EPS64135.1})	PF03479.10	DUF296	910	Domain of unknown function (DUF296)
DCAR_008564	DCARv2_Chr2	43112963	43116662	+	hypothetical protein	Q42948	85.8	0	4-hydroxy-tetrahydrodipicolinate synthase, chloroplastic (HTPA synthase) (4.3.3.7) (Precursor)	Q9FVC8	83.87	0	4-hydroxy-tetrahydrodipicolinate synthase 2, chloroplastic (HTPA synthase 2) (4.3.3.7) (Precursor)	Q9LZX6	77.6	0	4-hydroxy-tetrahydrodipicolinate synthase 1, chloroplastic (HTPA synthase 1) (4.3.3.7) (Precursor)	Q42800	81.35	0	4-hydroxy-tetrahydrodipicolinate synthase, chloroplastic (HTPA synthase) (4.3.3.7) (Precursor)	P24847	79.2	0	4-hydroxy-tetrahydrodipicolinate synthase 2, chloroplastic (HTPA synthase 2) (4.3.3.7) (Precursor)	A0A061DTV2	83.33	0	(Dihydrodipicolinate synthase isoform 2 {ECO:0000313|EMBL:EOX96184.1})	A0A061E1S6	83.33	0	(Dihydrodipicolinate synthase isoform 1 {ECO:0000313|EMBL:EOX96183.1})	A0A068VFC3	80.49	0	(Uncharacterized protein {ECO:0000313|EMBL:CDP19530.1})	A0A0B0MRT2	81.42	0	(Dihydrodipicolinate synthase 2, chloroplastic-like protein {ECO:0000313|EMBL:KHG01651.1})	M1CQK6	86.39	0	(Uncharacterized protein {ECO:0000313|EnsemblPlants:PGSC0003DMT400072573})	PF00701.17	DHDPS	6.4e-103	Dihydrodipicolinate synthetase family
DCAR_008565	DCARv2_Chr2	43117030	43117260	-	hypothetical protein	Q9LZX5	60.47	1e-09	Protein LITTLE ZIPPER 2 {ECO:0000303|PubMed:18055602}	F4IG60	63.64	4e-05	Protein LITTLE ZIPPER 1 {ECO:0000303|PubMed:18055602}	Q9LXI8	59.38	6e-05	Protein LITTLE ZIPPER 3 {ECO:0000303|PubMed:18055602}	Q56WL5	59.38	8e-05	Protein LITTLE ZIPPER 4 {ECO:0000303|PubMed:18055602}	A2XBL9	35.59	0.004	Homeobox-leucine zipper protein HOX10 (HD-ZIP protein HOX10) (Homeodomain transcription factor HOX10) (OsHB1) (OsHox10)	B9GPI2	56.16	4e-13	(Uncharacterized protein {ECO:0000313|EMBL:EEE81814.2})	A0A0L9UZF3	51.56	7e-12	(Uncharacterized protein {ECO:0000313|EMBL:KOM47929.1})	A0A0L9TM18	64.58	3e-11	(Uncharacterized protein {ECO:0000313|EMBL:KOM31643.1})	B9IC13	65.31	1e-10	(Uncharacterized protein {ECO:0000313|EMBL:EEE99047.1})	V7AMQ4	55	1e-10	(Uncharacterized protein {ECO:0000313|EMBL:ESW06897.1})	PF01695.12	IstB_IS21	0.053	IstB-like ATP binding protein
DCAR_008566	DCARv2_Chr2	43124063	43125310	-	hypothetical protein	O22126	58.59	5e-153	Fasciclin-like arabinogalactan protein 8 (AtAGP8) (Precursor)	Q9LZX4	60	4e-149	Fasciclin-like arabinogalactan protein 10 (Precursor)	Q9FM65	45.78	5e-87	Fasciclin-like arabinogalactan protein 1 (Precursor)	Q9SU13	41.9	9e-87	Fasciclin-like arabinogalactan protein 2 (Precursor)	Q9LTW9	48.98	1e-43	Fasciclin-like arabinogalactan protein 14 (Precursor)	E3WHD6	66.35	2e-175	(Fasciclin-like arabinogalactan protein {ECO:0000313|EMBL:BAJ34929.1})	F6I327	66.18	5e-175	(Putative uncharacterized protein {ECO:0000313|EMBL:CCB61344.1})	A5BB66	65.94	2e-174	(Putative uncharacterized protein {ECO:0000313|EMBL:CAN65447.1})	A0A067H1Y3	62.92	3e-164	(Uncharacterized protein {ECO:0000313|EMBL:KDO85869.1})	V4U8E2	62.92	3e-164	(Uncharacterized protein {ECO:0000313|EMBL:ESR58466.1})	PF02469.17	Fasciclin	8500	Fasciclin domain
DCAR_008567	DCARv2_Chr2	43127780	43130414	+	hypothetical protein	Q6AWX7	50.43	1e-31	Growth-regulating factor 12 (OsGRF12) (Transcription activator GRF12)	Q6EPP9	51.69	7e-31	Growth-regulating factor 10 (OsGRF10) (Transcription activator GRF10)	Q6AWX8	45.53	1e-26	Growth-regulating factor 11 (OsGRF11) (Transcription activator GRF11)	Q6AWY4	39.39	4e-26	Growth-regulating factor 5 (OsGRF5) (Transcription activator GRF5)	Q6AWY6	44.14	4e-26	Growth-regulating factor 3 (OsGRF3) (Transcription activator GRF3)	A0A068VDN4	35.8	5e-60	(Uncharacterized protein {ECO:0000313|EMBL:CDP17793.1})	A0A0A0L916	36.59	8e-56	(Uncharacterized protein {ECO:0000313|EMBL:KGN56581.1})	A0A0B0MKS8	38.57	1e-55	(Uncharacterized protein {ECO:0000313|EMBL:KHG01355.1})	B9IC19	38.14	4e-54	(Uncharacterized protein {ECO:0000313|EMBL:EEE98385.2})	A0A0D2P5U7	35.35	4e-53	(Uncharacterized protein {ECO:0000313|EMBL:KJB41122.1})	PF08879.5	WRC	2e-19	WRC
DCAR_008568	DCARv2_Chr2	43131647	43134988	-	hypothetical protein	Q9SX38	37.37	1e-87	Putative disease resistance protein At1g50180	Q9FJB5	33.12	1e-76	Disease resistance RPP8-like protein 3	P0C8S1	33.04	9e-75	Probable disease resistance RPP8-like protein 2	Q9LQ54	32.53	1e-74	Probable disease resistance protein At1g59620 (CW9)	Q8W4J9	32.76	5e-74	Disease resistance protein RPP8 (Resistance to Peronospora parasitica protein 8)	A0A061FLX9	33.86	4e-120	(Disease resistance protein RPP8 isoform 2 {ECO:0000313|EMBL:EOY17928.1})	F6HCD2	34.03	1e-108	(Putative uncharacterized protein {ECO:0000313|EMBL:CCB49867.1})	B5BRD5	30.77	5e-108	(Utative disease resistance protein {ECO:0000313|EMBL:BAG68915.1})	F6HCD0	41.7	1e-105	(Putative uncharacterized protein {ECO:0000313|EMBL:CCB49865.1})	A5BY94	41.7	7e-104	(Putative uncharacterized protein {ECO:0000313|EMBL:CAN75123.1})	PF00931.17	NB-ARC	2.1e-63	NB-ARC domain
DCAR_008569	DCARv2_Chr2	43142486	43147500	+	hypothetical protein	O64642	47.24	0	UTP:RNA uridylyltransferase 1 {ECO:0000303|PubMed:23748567} (2.7.7.52 {ECO:0000269|PubMed:23748567})	Q5XET5	25.07	1e-17	Protein HESO1 {ECO:0000303|PubMed:22464194} (2.7.7.52 {ECO:0000269|PubMed:22464194}) (HEN1 suppressor 1 {ECO:0000303|PubMed:22464194}) (RNA uridylyltransferase. {ECO:0000305})	Q9LMT2	23.37	0.54	Nuclear poly(A) polymerase 1 {ECO:0000303|PubMed:18479511} (PAP(I) {ECO:0000305}) (Poly(A) polymerase I {ECO:0000305}) (2.7.7.19 {ECO:0000269|PubMed:15297145}) (Polynucleotide adenylyltransferase 1 {ECO:0000305})	Q9SGI8	40	2.3	Probable calcium-binding protein CML40 (Calmodulin-like protein 40)	O23304	27.21	7.4	Serine/threonine-protein kinase BLUS1 (2.7.11.1) (Protein BLUE LIGHT SIGNALING 1)	E6NU32	52.61	0	(JHL05D22.13 protein {ECO:0000313|EMBL:BAJ53142.1}) (Uncharacterized protein {ECO:0000313|EMBL:KDP28719.1})	K4AZE1	50.44	0	(Uncharacterized protein {ECO:0000313|EnsemblPlants:Solyc01g094000.2.1})	A0A061E1N6	63.28	0	(Nucleotidyltransferase family protein isoform 1 {ECO:0000313|EMBL:EOX96148.1})	B9GPS7	52.39	0	(Uncharacterized protein {ECO:0000313|EMBL:EEE80585.2})	M0ZGN8	53.28	0	(Uncharacterized protein {ECO:0000313|EnsemblPlants:PGSC0003DMT400000387})	PF03828.14	PAP_assoc	5.7e-19	Cid1 family poly A polymerase
DCAR_008570	DCARv2_Chr2	43150329	43151749	-	hypothetical protein	O23095	61.26	9e-32	60S acidic ribosomal protein P1-2	Q8LCW9	58.18	7e-31	60S acidic ribosomal protein P1-1	Q8LEQ0	58.56	5e-30	60S acidic ribosomal protein P1-3	P52855	64.55	1e-29	60S acidic ribosomal protein P1 (L12)	P29763	59.09	2e-21	60S acidic ribosomal protein P1	B9SEJ7	79.09	2e-38	(60S acidic ribosomal protein P1, putative {ECO:0000313|EMBL:EEF37951.1})	D7TVT2	74.77	2e-37	(Putative uncharacterized protein {ECO:0000313|EMBL:CBI34607.3})	A9T1W7	68.18	1e-35	(Predicted protein {ECO:0000313|EMBL:EDQ62657.1})	I3S0D9	69.09	1e-34	(60S acidic ribosomal protein {ECO:0000313|EMBL:KEH18573.1}) (Uncharacterized protein {ECO:0000313|EMBL:AFK33731.1, ECO:0000313|EnsemblPlants:KEH18573})	W9RA28	65.77	6e-34	(60S acidic ribosomal protein P1-1 {ECO:0000313|EMBL:EXB78394.1})	PF00428.14	Ribosomal_60s	1.8e-25	60s Acidic ribosomal protein
DCAR_008571	DCARv2_Chr2	43154520	43155164	+	hypothetical protein	Q9C6P5	35.83	4e-24	AP2/ERF and B3 domain-containing transcription factor At1g50680 (RAV1-like ethylene-responsive transcription factor At1g50680)	Q9C688	35.39	4e-23	AP2/ERF and B3 domain-containing transcription factor At1g51120 (RAV1-like ethylene-responsive transcription factor At1g51120)	Q9C6M5	34.64	9e-23	AP2/ERF and B3 domain-containing transcription repressor TEM1 (Protein TEMPRANILLO 1) (RAV1-like ethylene-responsive transcription factor TEM1)	Q8RZX9	42.86	2e-22	AP2/ERF and B3 domain-containing protein Os01g0693400	Q9ZWM9	38.32	7e-22	AP2/ERF and B3 domain-containing transcription factor RAV1 (Ethylene-responsive transcription factor RAV1) (Protein RELATED TO ABI3/VP1 1)	A0A067F7E2	34.09	6e-27	(Uncharacterized protein {ECO:0000313|EMBL:KDO59412.1})	M5VTE8	39.6	7e-27	(Uncharacterized protein {ECO:0000313|EMBL:EMJ04642.1})	A0A067JPZ4	36.95	2e-26	(Uncharacterized protein {ECO:0000313|EMBL:KDP24888.1})	A0A0D2U6M7	39.36	1e-25	(Uncharacterized protein {ECO:0000313|EMBL:KJB83463.1})	V4U526	37.02	5e-25	(Uncharacterized protein {ECO:0000313|EMBL:ESR59165.1})	PF02362.16	B3	7e-21	B3 DNA binding domain
DCAR_008572	DCARv2_Chr2	43162721	43167917	+	hypothetical protein	Q9C6M5	34.27	7e-23	AP2/ERF and B3 domain-containing transcription repressor TEM1 (Protein TEMPRANILLO 1) (RAV1-like ethylene-responsive transcription factor TEM1)	Q9C6P5	34.04	1e-22	AP2/ERF and B3 domain-containing transcription factor At1g50680 (RAV1-like ethylene-responsive transcription factor At1g50680)	Q9C688	36.52	4e-22	AP2/ERF and B3 domain-containing transcription factor At1g51120 (RAV1-like ethylene-responsive transcription factor At1g51120)	Q8RZX9	44.54	4e-22	AP2/ERF and B3 domain-containing protein Os01g0693400	O82595	48.04	4e-22	B3 domain-containing transcription factor NGA4 (Protein NGATHA 4)	M5VTE8	42.03	5e-26	(Uncharacterized protein {ECO:0000313|EMBL:EMJ04642.1})	A0A067F7E2	36.47	6e-26	(Uncharacterized protein {ECO:0000313|EMBL:KDO59412.1})	A0A0D2U6M7	40.11	4e-25	(Uncharacterized protein {ECO:0000313|EMBL:KJB83463.1})	V4U526	36.46	3e-24	(Uncharacterized protein {ECO:0000313|EMBL:ESR59165.1})	W1PQ79	41.26	3e-24	(Uncharacterized protein {ECO:0000313|EMBL:ERN09876.1})	PF02362.16	B3	0.013	B3 DNA binding domain
DCAR_008573	DCARv2_Chr2	43172065	43172918	+	hypothetical protein	Q9C6P5	34.62	2e-22	AP2/ERF and B3 domain-containing transcription factor At1g50680 (RAV1-like ethylene-responsive transcription factor At1g50680)	Q9C688	37.08	4e-22	AP2/ERF and B3 domain-containing transcription factor At1g51120 (RAV1-like ethylene-responsive transcription factor At1g51120)	O82595	46.08	2e-21	B3 domain-containing transcription factor NGA4 (Protein NGATHA 4)	Q8RZX9	42.02	5e-21	AP2/ERF and B3 domain-containing protein Os01g0693400	Q9ZWM9	36.45	1e-20	AP2/ERF and B3 domain-containing transcription factor RAV1 (Ethylene-responsive transcription factor RAV1) (Protein RELATED TO ABI3/VP1 1)	A0A067F7E2	35.35	3e-26	(Uncharacterized protein {ECO:0000313|EMBL:KDO59412.1})	M5VTE8	40.85	4e-26	(Uncharacterized protein {ECO:0000313|EMBL:EMJ04642.1})	A0A059CLZ1	45.11	6e-25	(Uncharacterized protein {ECO:0000313|EMBL:KCW78920.1})	A0A0A0LTJ1	39.78	1e-24	(DNA-binding protein RAV1 {ECO:0000313|EMBL:KGN65245.1})	B9GYV2	35.2	1e-24	(AP2 domain-containing transcription factor family protein {ECO:0000313|EMBL:EEE79004.1})	PF02362.16	B3	4.1e-21	B3 DNA binding domain
DCAR_008574	DCARv2_Chr2	43182122	43182969	+	hypothetical protein	Q8RZX9	43.7	1e-22	AP2/ERF and B3 domain-containing protein Os01g0693400	Q9ZWM9	39.25	2e-22	AP2/ERF and B3 domain-containing transcription factor RAV1 (Ethylene-responsive transcription factor RAV1) (Protein RELATED TO ABI3/VP1 1)	Q9C688	35.96	3e-22	AP2/ERF and B3 domain-containing transcription factor At1g51120 (RAV1-like ethylene-responsive transcription factor At1g51120)	Q9C6P5	33.52	3e-22	AP2/ERF and B3 domain-containing transcription factor At1g50680 (RAV1-like ethylene-responsive transcription factor At1g50680)	Q9C6M5	34.9	4e-22	AP2/ERF and B3 domain-containing transcription repressor TEM1 (Protein TEMPRANILLO 1) (RAV1-like ethylene-responsive transcription factor TEM1)	A0A067F7E2	34.56	1e-27	(Uncharacterized protein {ECO:0000313|EMBL:KDO59412.1})	M5VTE8	39.44	1e-26	(Uncharacterized protein {ECO:0000313|EMBL:EMJ04642.1})	A0A0A0LTJ1	39.23	2e-25	(DNA-binding protein RAV1 {ECO:0000313|EMBL:KGN65245.1})	A0A067F891	34.25	6e-25	(Uncharacterized protein {ECO:0000313|EMBL:KDO59411.1})	B9GYV2	34.69	6e-25	(AP2 domain-containing transcription factor family protein {ECO:0000313|EMBL:EEE79004.1})	PF02362.16	B3	1.2e-21	B3 DNA binding domain
DCAR_008575	DCARv2_Chr2	43183556	43188419	-	hypothetical protein	Q7Y0E8	40.82	0.0003	Probable nucleoredoxin 1-1 (OsNrx1-1) (1.8.1.8)	O80763	37.04	0.003	Probable nucleoredoxin 1 (AtNrx1) (1.8.1.8)	Q7Y0F2	40.48	0.008	Probable nucleoredoxin 1-2 (OsNrx1-2) (1.8.1.8)	Q8VZQ0	27.42	0.056	Probable nucleoredoxin 3 (AtNrx3) (1.8.1.8)	O04130	19.05	0.23	D-3-phosphoglycerate dehydrogenase 2, chloroplastic (PGDH) (1.1.1.95) (Precursor)	A0A068V412	32.3	3e-71	(Uncharacterized protein {ECO:0000313|EMBL:CDP15530.1})	A0A068V2S9	32.49	2e-64	(Uncharacterized protein {ECO:0000313|EMBL:CDP14966.1})	A0A061F4E1	28.02	1e-60	(Uncharacterized protein {ECO:0000313|EMBL:EOY09409.1})	A0A068V2T8	30.52	4e-60	(Uncharacterized protein {ECO:0000313|EMBL:CDP14976.1})	A0A068UP24	28.4	2e-59	(Uncharacterized protein {ECO:0000313|EMBL:CDP10062.1})	PF07649.7	C1_3	170	C1-like domain
DCAR_008576	DCARv2_Chr2	43191145	43194822	-	hypothetical protein	O64644	36.59	6e-14	Histone deacetylase complex subunit SAP18 (18 kDa Sin3-associated polypeptide)	Q9XE58	42.86	2.7	Scarecrow-like protein 14 (AtSCL14) (GRAS family protein 2) (AtGRAS-2)	O48847	38.24	6.4	Transcriptional corepressor LEUNIG_HOMOLOG (Protein MUCILAGE-MODIFIED 1 {ECO:0000303|PubMed:11706181})	Q9FMS6	38	6.8	Probable CCR4-associated factor 1 homolog 11 (3.1.13.4)	Q9FLP5	31.37	6.9	Small ubiquitin-related modifier 3 (AtSUMO3)	K4C101	46.43	1e-21	(Uncharacterized protein {ECO:0000313|EnsemblPlants:Solyc05g047690.2.1})	M1B2J3	46.43	1e-21	(Uncharacterized protein {ECO:0000313|EnsemblPlants:PGSC0003DMT400035608})	Q6V9I5	46.43	1e-21	(P18 {ECO:0000313|EMBL:AAQ24533.1})	A0A022QYA7	45.13	1e-20	(Uncharacterized protein {ECO:0000313|EMBL:EYU32901.1})	A0A068UKS8	43.75	8e-20	(Uncharacterized protein {ECO:0000313|EMBL:CDP08917.1})	PF06487.7	SAP18	0.00016	Sin3 associated polypeptide p18 (SAP18)
DCAR_008577	DCARv2_Chr2	43204729	43206738	+	hypothetical protein	P29386	50.51	3e-54	Agamous-like MADS-box protein AGL6	Q6EU39	50.26	1e-49	MADS-box transcription factor 6 (OsMADS6) (Protein MOSAIC FLORAL ORGANS 1)	Q38837	48.63	3e-46	Agamous-like MADS-box protein AGL13	Q7XUN2	42.71	4e-37	MADS-box transcription factor 17 (NMADS3) (OsMADS17) (RMADS213)	Q38694	38.15	1e-27	Agamous-like MADS-box protein AGL9 homolog (OM1)	S5TKX6	99.47	1e-134	(MADS-box protein {ECO:0000313|EMBL:AGS42241.1})	E2FEQ1	58.91	1e-65	(AGL6 {ECO:0000313|EMBL:ADN37701.1}) (Fragment)	M4ISK5	58.62	9e-65	(AGL6 {ECO:0000313|EMBL:AGA61752.1}) (Fragment)	A0A061DTT5	57.73	2e-64	(AGAMOUS LIKE6-like protein {ECO:0000313|EMBL:EOX96140.1})	B9RDH6	59.04	9e-64	(Mads box protein, putative {ECO:0000313|EMBL:EEF50434.1}) (1.3.1.74 {ECO:0000313|EMBL:EEF50434.1})	PF01486.12	K-box	1.4e-28	K-box region
DCAR_008578	DCARv2_Chr2	43210231	43215108	+	hypothetical protein	A9QM73	50.42	0	Protein SMG7 (SMG7 homolog)	Q9FZ99	30.81	9e-59	Protein SMG7L (Protetin SMG7-like)	A4QL21	42.86	1.9	30S ribosomal protein S4, chloroplastic	Q96301	29.41	2.4	Probable UDP-N-acetylglucosamine--peptide N-acetylglucosaminyltransferase SPINDLY (2.4.1.-)	P36461	42.86	3.4	30S ribosomal protein S4, chloroplastic (Fragment)	A0A067LFH6	53.1	0	(Uncharacterized protein {ECO:0000313|EMBL:KDP43230.1})	B9GG80	52.88	0	(Uncharacterized protein {ECO:0000313|EMBL:EEE83274.2})	V4W0Z6	53.17	0	(Uncharacterized protein {ECO:0000313|EMBL:ESR59529.1})	B9SJ73	53.52	0	(Smg-7, putative {ECO:0000313|EMBL:EEF36319.1})	F6HA45	54.93	0	(Putative uncharacterized protein {ECO:0000313|EMBL:CCB49053.1})	PF10373.4	EST1_DNA_bind	1.8e-74	Est1 DNA/RNA binding domain
DCAR_008579	DCARv2_Chr2	43269656	43270771	+	hypothetical protein	A9QM73	37.99	1e-21	Protein SMG7 (SMG7 homolog)	A4QL21	42.86	0.72	30S ribosomal protein S4, chloroplastic	P36461	41.38	0.83	30S ribosomal protein S4, chloroplastic (Fragment)	Q9MTP1	42.86	1.2	30S ribosomal protein S4, chloroplastic	P56799	48	1.2	30S ribosomal protein S4, chloroplastic	B9GG80	35.49	1e-37	(Uncharacterized protein {ECO:0000313|EMBL:EEE83274.2})	A0A067ELQ4	33.15	5e-34	(Uncharacterized protein {ECO:0000313|EMBL:KDO54820.1}) (Fragment)	V4W0Z6	34.35	1e-32	(Uncharacterized protein {ECO:0000313|EMBL:ESR59529.1})	F6HA45	34.88	1e-31	(Putative uncharacterized protein {ECO:0000313|EMBL:CCB49053.1})	B9SJ73	34.08	3e-31	(Smg-7, putative {ECO:0000313|EMBL:EEF36319.1})	.	.	.	.
DCAR_008580	DCARv2_Chr2	43294869	43297390	-	hypothetical protein	Q85FG5	53.85	0.001	Light-independent protochlorophyllide reductase iron-sulfur ATP-binding protein {ECO:0000255|HAMAP-Rule:MF_00355} (DPOR subunit L {ECO:0000255|HAMAP-Rule:MF_00355}) (LI-POR subunit L {ECO:0000255|HAMAP-Rule:MF_00355}) (1.3.7.7 {ECO:0000255|HAMAP-Rule:MF_00355})	Q06SC7	54.05	0.001	Light-independent protochlorophyllide reductase iron-sulfur ATP-binding protein {ECO:0000255|HAMAP-Rule:MF_00355} (DPOR subunit L {ECO:0000255|HAMAP-Rule:MF_00355}) (LI-POR subunit L {ECO:0000255|HAMAP-Rule:MF_00355}) (1.3.7.7 {ECO:0000255|HAMAP-Rule:MF_00355})	Q19V52	51.28	0.001	Light-independent protochlorophyllide reductase iron-sulfur ATP-binding protein {ECO:0000255|HAMAP-Rule:MF_00355} (DPOR subunit L {ECO:0000255|HAMAP-Rule:MF_00355}) (LI-POR subunit L {ECO:0000255|HAMAP-Rule:MF_00355}) (1.3.7.7 {ECO:0000255|HAMAP-Rule:MF_00355})	Q1ACE0	51.28	0.001	Light-independent protochlorophyllide reductase iron-sulfur ATP-binding protein {ECO:0000255|HAMAP-Rule:MF_00355} (DPOR subunit L {ECO:0000255|HAMAP-Rule:MF_00355}) (LI-POR subunit L {ECO:0000255|HAMAP-Rule:MF_00355}) (1.3.7.7 {ECO:0000255|HAMAP-Rule:MF_00355})	A2T392	51.28	0.001	Light-independent protochlorophyllide reductase iron-sulfur ATP-binding protein {ECO:0000255|HAMAP-Rule:MF_00355} (DPOR subunit L {ECO:0000255|HAMAP-Rule:MF_00355}) (LI-POR subunit L {ECO:0000255|HAMAP-Rule:MF_00355}) (1.3.7.7 {ECO:0000255|HAMAP-Rule:MF_00355})	A0A068UKY4	82.24	2e-120	ATPase ASNA1 homolog {ECO:0000256|HAMAP-Rule:MF_03112} (3.6.-.- {ECO:0000256|HAMAP-Rule:MF_03112}) (Arsenical pump-driving ATPase homolog {ECO:0000256|HAMAP-Rule:MF_03112}) (Arsenite-stimulated ATPase {ECO:0000256|HAMAP-Rule:MF_03112})	M5X1M7	82.79	1e-119	ATPase ASNA1 homolog {ECO:0000256|HAMAP-Rule:MF_03112} (3.6.-.- {ECO:0000256|HAMAP-Rule:MF_03112}) (Arsenical pump-driving ATPase homolog {ECO:0000256|HAMAP-Rule:MF_03112}) (Arsenite-stimulated ATPase {ECO:0000256|HAMAP-Rule:MF_03112})	A0A0D2R5E1	83.89	7e-119	ATPase ASNA1 homolog {ECO:0000256|HAMAP-Rule:MF_03112} (3.6.-.- {ECO:0000256|HAMAP-Rule:MF_03112}) (Arsenical pump-driving ATPase homolog {ECO:0000256|HAMAP-Rule:MF_03112}) (Arsenite-stimulated ATPase {ECO:0000256|HAMAP-Rule:MF_03112})	A0A0D2MYU5	83.89	2e-118	ATPase ASNA1 homolog {ECO:0000256|HAMAP-Rule:MF_03112} (3.6.-.- {ECO:0000256|HAMAP-Rule:MF_03112}) (Arsenical pump-driving ATPase homolog {ECO:0000256|HAMAP-Rule:MF_03112}) (Arsenite-stimulated ATPase {ECO:0000256|HAMAP-Rule:MF_03112})	A0A061DVN4	83.89	1e-117	ATPase ASNA1 homolog {ECO:0000256|HAMAP-Rule:MF_03112} (3.6.-.- {ECO:0000256|HAMAP-Rule:MF_03112}) (Arsenical pump-driving ATPase homolog {ECO:0000256|HAMAP-Rule:MF_03112}) (Arsenite-stimulated ATPase {ECO:0000256|HAMAP-Rule:MF_03112})	PF02374.10	ArsA_ATPase	9.5e-63	Anion-transporting ATPase
DCAR_008581	DCARv2_Chr2	43298166	43298483	-	hypothetical protein	F4IXE7	42.42	1.6	Increased DNA methylation 1 {ECO:0000303|PubMed:22700931} (Histone H3 acetyltransferase IDM1 {ECO:0000305}) (2.3.1.- {ECO:0000255|PROSITE-ProRule:PRU00532}) (Protein ROS4 {ECO:0000303|PubMed:22733760}) (Repressor of silencing 4 {ECO:0000303|PubMed:22733760})	Q9FFI0	42.86	4.8	Homeobox-leucine zipper protein HDG9 (HD-ZIP protein HDG9) (Homeodomain GLABRA 2-like protein 9) (Homeodomain transcription factor HDG9) (Protein HOMEODOMAIN GLABROUS 9)	P0C7R2	33.33	6.5	Putative lipoyltransferase-like protein, chloroplastic (2.3.1.-) (Lipoate-protein ligase-like protein) (Lipoyl-[acyl-carrier-protein]-protein-N-lipoyltransferase-like protein) (Precursor)	Q9S9Z0	33.33	7.1	Homeobox-leucine zipper protein HDG10 (HD-ZIP protein HDG10) (Homeodomain GLABRA 2-like protein 10) (Homeodomain transcription factor HDG10) (Protein HOMEODOMAIN GLABROUS 10)	Q7XUW4	40.74	7.9	Potassium channel KOR2 (K(+) outward-rectifying channel 2)	A0A072TZM0	55.24	2e-31	(Peptidoglycan-binding LysM domain protein {ECO:0000313|EMBL:KEH18985.1}) (Uncharacterized protein {ECO:0000313|EnsemblPlants:KEH18985})	M5X6K0	56.31	2e-31	(Uncharacterized protein {ECO:0000313|EMBL:EMJ21687.1})	A0A0B2Q300	55.77	2e-31	(Uncharacterized protein {ECO:0000313|EMBL:KHN15685.1})	C6SZJ7	55.77	2e-31	(Uncharacterized protein {ECO:0000313|EnsemblPlants:GLYMA20G29380.2})	B9IC84	57.73	2e-30	(Uncharacterized protein {ECO:0000313|EMBL:EEE98415.1})	PF01476.15	LysM	8.9e-05	LysM domain
DCAR_008582	DCARv2_Chr2	43299224	43307499	-	hypothetical protein	Q43088	30.05	2e-12	Ribulose-1,5 bisphosphate carboxylase/oxygenase large subunit N-methyltransferase, chloroplastic (2.1.1.127) ([Fructose-bisphosphate aldolase]-lysine N-methyltransferase) (2.1.1.259) ([Ribulose-bisphosphate carboxylase]-lysine N-methyltransferase) (PsLSMT) (RuBisCO LSMT) (RuBisCO methyltransferase) (rbcMT) (Precursor)	Q9XI84	27.22	2e-10	[Fructose-bisphosphate aldolase]-lysine N-methyltransferase, chloroplastic (2.1.1.259) (Aldolases N-methyltransferase) ([Ribulose-bisphosphate carboxylase]-lysine N-methyltransferase-like) (AtLSMT-L) (LSMT-like enzyme) (Precursor)	P94026	27.87	2e-09	Ribulose-1,5 bisphosphate carboxylase/oxygenase large subunit N-methyltransferase, chloroplastic (2.1.1.127) ([Ribulose-bisphosphate carboxylase]-lysine N-methyltransferase) (RuBisCO LSMT) (RuBisCO methyltransferase) (rbcMT) (Precursor)	Q6NQJ8	32.65	3.6	Protein SET DOMAIN GROUP 40 (2.1.1.-)	P13851	35.71	4.9	Chlorophyll a-b binding protein 1, chloroplastic (LHCII type I CAB-1) (LHCP) (Precursor)	D7TDU2	64.26	0	(Putative uncharacterized protein {ECO:0000313|EMBL:CBI28665.3})	A0A0D2PSQ6	64.63	0	(Uncharacterized protein {ECO:0000313|EMBL:KJB09874.1})	K4AZC6	65.74	0	(Uncharacterized protein {ECO:0000313|EnsemblPlants:Solyc01g091860.2.1})	A0A0G4APX9	65.61	0	(SET domain-containing protein {ECO:0000313|EMBL:AKM76811.1})	A0A0G4ANX7	65.55	0	(SET domain-containing protein {ECO:0000313|EMBL:AKM76807.1})	PF03483.12	B3_4	7.7	B3/4 domain
DCAR_008583	DCARv2_Chr2	43308488	43308949	+	hypothetical protein	O64600	47.37	0.013	F-box protein At1g70360	O22493	29.09	0.16	Glutamate--cysteine ligase, chloroplastic (6.3.2.2) (Gamma-ECS) (GCS) (Gamma-glutamylcysteine synthetase) (Precursor)	Q9ZNX6	29.09	0.19	Glutamate--cysteine ligase, chloroplastic (6.3.2.2) (Gamma-ECS) (GCS) (Gamma-glutamylcysteine synthetase) (Precursor)	Q9SUR9	32.39	0.62	Protein SGT1 homolog A {ECO:0000250|UniProtKB:Q08446} (AtSGT1a) (Suppressor of G2 allele of SKP1 homolog A {ECO:0000250|UniProtKB:Q08446})	P46309	27.78	1.2	Glutamate--cysteine ligase, chloroplastic (6.3.2.2) (Gamma-ECS) (GCS) (Gamma-glutamylcysteine synthetase) (Protein ROOT MERISTEMLESS 1) (AtGCL) (Protein cadmium-sensitive 2) (Protein phytoalexin-deficient 2) (Precursor)	R0IKP5	29.27	0.0003	(Uncharacterized protein {ECO:0000313|EMBL:EOA37583.1})	G7JEW2	26.25	0.015	(F-box protein SKIP16 {ECO:0000313|EMBL:AES89020.1}) (Uncharacterized protein {ECO:0000313|EnsemblPlants:AES89020})	A0A072UWX9	26.25	0.018	(F-box protein SKIP16 {ECO:0000313|EMBL:KEH30345.1}) (Uncharacterized protein {ECO:0000313|EnsemblPlants:KEH30345})	C1PI40	51.16	0.023	(F-box family protein {ECO:0000313|EMBL:BAH57582.1}) (Fragment)	B7FIW9	26.25	0.025	(Putative uncharacterized protein {ECO:0000313|EMBL:ACJ84698.1})	PF12937.2	F-box-like	0.00071	F-box-like
DCAR_008584	DCARv2_Chr2	43309906	43311808	-	hypothetical protein	Q29Q28	79.2	0	UDP-galactose/UDP-glucose transporter 2 (AtUTr2)	Q9LDX3	78.81	0	UDP-galactose/UDP-glucose transporter 4 (AtUTr4)	O64503	28.04	1e-17	UDP-galactose/UDP-glucose transporter 1 (At-UDP-Glc/GalT) (AtUTr1)	Q9M9S6	28.89	6e-17	UDP-galactose/UDP-glucose transporter 3 (AtUTr3)	Q6NM25	26.62	2e-14	UDP-galactose/UDP-glucose transporter 5 (AtUTr5)	I1L6P8	84.92	0	(Uncharacterized protein {ECO:0000313|EnsemblPlants:GLYMA09G39980.3})	A0A0B2RB49	84.92	0	(UDP-galactose/UDP-glucose transporter 2 {ECO:0000313|EMBL:KHN29399.1})	W9QLE0	83.05	0	(UDP-galactose/UDP-glucose transporter 4 {ECO:0000313|EMBL:EXB40233.1})	I1N3L1	84.92	0	(Uncharacterized protein {ECO:0000313|EnsemblPlants:GLYMA18G46240.1})	A0A0B2R540	81.46	0	(UDP-galactose/UDP-glucose transporter 2 {ECO:0000313|EMBL:KHN27274.1})	PF08449.6	UAA	3.2e-81	UAA transporter family
DCAR_008585	DCARv2_Chr2	43315914	43317607	-	hypothetical protein	P83886	27.03	0.68	Mannose-specific lectin (ASAL) (ASARI) (Allimin) (Leaf agglutinin) (Root agglutinin) (Precursor)	O64988	27.42	0.94	Acetyl-CoA-benzylalcohol acetyltransferase (CbBEAT-1) (2.3.1.224)	Q9SPU3	29.03	1	Acetyl-CoA-benzylalcohol acetyltransferase (CbBEAT-2) (2.3.1.224)	A6BM07	22.47	8	Isoflavone 7-O-glucosyltransferase 1 (2.4.1.170) (UDP-glucose:isoflavone 7-O-glucosyltransferase) (Precursor)	Q9ZW22	37.93	8.5	Methylsterol monooxygenase 2-1 (1.14.13.72) (Sterol 4-alpha-methyl-oxidase 2) (AtSMO2) (Sterol 4-alpha-methyl-oxidase 2-1)	A0A068UKX7	34.54	3e-43	(Uncharacterized protein {ECO:0000313|EMBL:CDP08894.1})	K4AZC3	37.83	4e-43	(Uncharacterized protein {ECO:0000313|EnsemblPlants:Solyc01g091830.2.1})	M5XHR6	38.14	4e-43	(Uncharacterized protein {ECO:0000313|EMBL:EMJ21013.1})	M1BFD8	38.07	6e-43	(Uncharacterized protein {ECO:0000313|EnsemblPlants:PGSC0003DMT400043940})	B9RDJ7	31.35	6e-39	(Putative uncharacterized protein {ECO:0000313|EMBL:EEF50455.1})	PF14309.1	DUF4378	0.0014	Domain of unknown function (DUF4378)
DCAR_008586	DCARv2_Chr2	43323455	43324282	+	hypothetical protein	P29535	30.93	0.27	1-aminocyclopropane-1-carboxylate synthase 4 (ACC synthase 4) (4.4.1.14) (Le-ACS4) (ACS-4) (S-adenosyl-L-methionine methylthioadenosine-lyase 4)	Q6YZZ7	38.46	1.9	Germin-like protein 8-3 (Germin-like protein 2) (OsGER2) (Precursor)	Q6YZZ6	41.94	6.4	Germin-like protein 8-4 (Germin-like protein 1) (OsGER1) (Precursor)	.	.	.	.	.	.	.	.	M5XKU2	25.45	2.7	(Uncharacterized protein {ECO:0000313|EMBL:EMJ26131.1}) (Fragment)	.	.	.	.	.	.	.	.	.	.	.	.	.	.	.	.	.	.	.	.
DCAR_008587	DCARv2_Chr2	43329372	43331299	+	hypothetical protein	Q940D0	56.04	8e-24	Two-component response regulator ARR1	Q9ZWJ9	56.47	8e-23	Two-component response regulator ARR2 (Receiver-like protein 5)	Q6H805	42.62	3e-22	Two-component response regulator ORR24 {ECO:0000305} (OsRRB2 {ECO:0000303|PubMed:16891544})	A2X1N2	42.62	4e-22	Two-component response regulator ORR24 {ECO:0000305}	O49397	35.33	9e-22	Two-component response regulator ARR10 (Receiver-like protein 4)	R0HK04	49.57	6e-23	(Uncharacterized protein {ECO:0000313|EMBL:EOA30004.1})	W5GSD5	35.4	8e-23	(Uncharacterized protein {ECO:0000313|EnsemblPlants:Traes_6BS_B50BEBC7E.2})	A0A0A0L5M6	52.29	1e-22	(Uncharacterized protein {ECO:0000313|EMBL:KGN55446.1})	A0A087HA76	49.56	2e-22	(Uncharacterized protein {ECO:0000313|EMBL:KFK39028.1})	W9QMB4	46.46	4e-22	(Two-component response regulator {ECO:0000313|EMBL:EXB32324.1})	PF00249.26	Myb_DNA-binding	1.5e-09	Myb-like DNA-binding domain
DCAR_008588	DCARv2_Chr2	43334707	43338276	-	hypothetical protein	Q1XIR9	30.43	1.8	4-hydroxy-7-methoxy-3-oxo-3,4-dihydro-2H-1,4-benzoxazin-2-yl glucoside beta-D-glucosidase 1a, chloroplastic (3.2.1.182) (Beta-glucosidase 1a) (TaGlu1a) (3.2.1.21) (Precursor)	D5MTF8	30.43	1.8	4-hydroxy-7-methoxy-3-oxo-3,4-dihydro-2H-1,4-benzoxazin-2-yl glucoside beta-D-glucosidase 1d, chloroplastic (3.2.1.182) (Beta-glucosidase 1d) (TaGlu1d) (3.2.1.21) (Precursor)	Q1XH05	30.43	2	4-hydroxy-7-methoxy-3-oxo-3,4-dihydro-2H-1,4-benzoxazin-2-yl glucoside beta-D-glucosidase 1b, chloroplastic (3.2.1.182) (Beta-glucosidase 1b) (Taglu1b) (3.2.1.21) (Precursor)	Q1XH04	30.43	2.1	4-hydroxy-7-methoxy-3-oxo-3,4-dihydro-2H-1,4-benzoxazin-2-yl glucoside beta-D-glucosidase 1c, chloroplastic (3.2.1.182) (Beta-glucosidase 1c) (Taglu1c) (3.2.1.21) (Precursor)	A8W3G9	27.27	2.6	Protein TIC 214 {ECO:0000250|UniProtKB:P56785} (Translocon at the inner envelope membrane of chloroplasts 214 {ECO:0000250|UniProtKB:P56785}) (AtTIC214 {ECO:0000250|UniProtKB:P56785})	M0ZMM5	30.08	3.2	(Uncharacterized protein {ECO:0000313|EnsemblPlants:PGSC0003DMT400003956})	.	.	.	.	.	.	.	.	.	.	.	.	.	.	.	.	.	.	.	.
DCAR_008589	DCARv2_Chr2	43342737	43344434	+	hypothetical protein	O22193	25.66	5e-19	U-box domain-containing protein 4 (6.3.2.-) (Plant U-box protein 4)	Q8GWV5	28.15	3e-17	U-box domain-containing protein 3 (6.3.2.-) (Plant U-box protein 3)	Q5XEZ8	26.93	1e-15	U-box domain-containing protein 2 (6.3.2.-) (Plant U-box protein 2)	Q5VRH9	27.05	2e-11	U-box domain-containing protein 12 (6.3.2.-) (Plant U-box protein 12) (OsPUB12)	Q9FL17	25.49	8e-11	U-box domain-containing protein 40 (6.3.2.-) (Plant U-box protein 40)	M5X247	81.72	0	(Uncharacterized protein {ECO:0000313|EMBL:EMJ20162.1})	M1CNM2	80.4	0	(Uncharacterized protein {ECO:0000313|EnsemblPlants:PGSC0003DMT400071365})	K4AZB4	80.4	0	(Uncharacterized protein {ECO:0000313|EnsemblPlants:Solyc01g091740.2.1})	V4TDJ0	79.35	0	(Uncharacterized protein {ECO:0000313|EMBL:ESR58398.1})	A0A067HDT5	79.17	0	(Uncharacterized protein {ECO:0000313|EMBL:KDO85991.1})	PF00514.18	Arm	2600	Armadillo/beta-catenin-like repeat
DCAR_008590	DCARv2_Chr2	43347838	43352901	+	hypothetical protein	Q9ZPH9	67.64	0	Probable methyltransferase PMT15 (2.1.1.-)	O80844	65.91	0	Probable methyltransferase PMT16 (2.1.1.-)	Q9SZX8	57.61	0	Probable methyltransferase PMT17 (2.1.1.-)	Q9C884	55.89	0	Probable methyltransferase PMT18 (2.1.1.-)	B9DFI7	56.09	0	Probable methyltransferase PMT2 (2.1.1.-)	A0A067H1Y4	71.63	0	(Uncharacterized protein {ECO:0000313|EMBL:KDO86013.1})	V4U2V0	71.63	0	(Uncharacterized protein {ECO:0000313|EMBL:ESR58390.1})	M5XJP0	72.45	0	(Uncharacterized protein {ECO:0000313|EMBL:EMJ21733.1})	K4AZA9	71.52	0	(Uncharacterized protein {ECO:0000313|EnsemblPlants:Solyc01g091690.2.1})	M1CNM6	71.84	0	(Uncharacterized protein {ECO:0000313|EnsemblPlants:PGSC0003DMT400071370})	PF03141.11	Methyltransf_29	1.8e-226	Putative S-adenosyl-L-methionine-dependent methyltransferase
DCAR_008591	DCARv2_Chr2	43354770	43355373	+	hypothetical protein	P43254	31.33	2e-05	E3 ubiquitin-protein ligase COP1 (6.3.2.-) (Constitutive photomorphogenesis protein 1)	Q94BR5	36.96	4e-05	Helicase-like transcription factor CHR28 {ECO:0000305} (3.6.4.- {ECO:0000305}) (Protein CHROMATIN REMODELING 28 {ECO:0000305}) (Protein SNF2-RING-HELICASE-LIKE 2 {ECO:0000303|PubMed:25425661})	Q5Z880	36.96	0.0005	ERAD-associated E3 ubiquitin-protein ligase HRD1 {ECO:0000305} (6.3.2.- {ECO:0000305})	Q9LW77	36.36	0.0007	ERAD-associated E3 ubiquitin-protein ligase HRD1A {ECO:0000305} (AtHrd1A {ECO:0000303|PubMed:21187394}) (6.3.2.- {ECO:0000305})	P93471	39.02	0.0009	E3 ubiquitin-protein ligase COP1 (6.3.2.-) (Constitutive photomorphogenesis protein 1)	K4CF43	37.65	4e-21	(Uncharacterized protein {ECO:0000313|EnsemblPlants:Solyc07g049400.1.1})	A0A022QG81	43.8	9e-21	(Uncharacterized protein {ECO:0000313|EMBL:EYU27737.1})	Q5XV87	33.33	1e-20	(C3HC4 type RING-finger protein {ECO:0000313|EMBL:AEE82362.1})	K4BFF5	54.55	2e-20	(Uncharacterized protein {ECO:0000313|EnsemblPlants:Solyc03g031830.1.1})	R0GKQ3	42.62	4e-20	(Uncharacterized protein {ECO:0000313|EMBL:EOA17439.1})	PF13920.1	zf-C3HC4_3	1000	Zinc finger, C3HC4 type (RING finger)
DCAR_008592	DCARv2_Chr2	43362092	43367456	+	hypothetical protein	Q0WV12	58.66	0	Homeobox-leucine zipper protein ANTHOCYANINLESS 2 (HD-ZIP protein ANL2) (Homeodomain protein AHDP) (Homeodomain transcription factor ANL2)	Q9M2E8	73.92	0	Homeobox-leucine zipper protein HDG1 (HD-ZIP protein HDG1) (Homeodomain GLABRA 2-like protein 1) (Homeodomain transcription factor HDG1) (Protein HOMEODOMAIN GLABROUS 1)	Q93V99	46.83	0	Homeobox-leucine zipper protein PROTODERMAL FACTOR 2 (HD-ZIP protein PDF2) (Homeodomain transcription factor PDF2)	A2YR02	47.99	0	Homeobox-leucine zipper protein ROC7 (GLABRA 2-like homeobox protein 7) (HD-ZIP protein ROC7) (Homeodomain transcription factor ROC7) (Protein RICE OUTERMOST CELL-SPECIFIC 7)	A3BPF2	47.71	0	Homeobox-leucine zipper protein ROC7 (GLABRA 2-like homeobox protein 7) (HD-ZIP protein ROC7) (Homeodomain transcription factor ROC7) (Protein RICE OUTERMOST CELL-SPECIFIC 7)	F6I316	71.03	0	(Putative uncharacterized protein {ECO:0000313|EMBL:CCB61333.1})	A5BH09	71.1	0	(Putative uncharacterized protein {ECO:0000313|EMBL:CAN61351.1})	A0A0B0ML56	74.1	0	(Homeobox-leucine zipper ROC6 {ECO:0000313|EMBL:KHG01515.1})	A0A068UK79	66.43	0	(Uncharacterized protein {ECO:0000313|EMBL:CDP08876.1})	A0A067H2C9	67.34	0	(Uncharacterized protein {ECO:0000313|EMBL:KDO86024.1})	PF01852.14	START	1.2e-43	START domain
DCAR_008593	DCARv2_Chr2	43374612	43380020	+	hypothetical protein	Q96287	68.87	0	Shaggy-related protein kinase theta (2.7.11.1) (ASK-theta)	O04160	66.24	0	Shaggy-related protein kinase theta (2.7.11.1) (ASK-theta)	Q8VZD5	72.61	0	Shaggy-related protein kinase epsilon (2.7.11.1) (ASK-epsilon)	P43289	71.21	0	Shaggy-related protein kinase gamma (2.7.11.1) (ASK-gamma)	P43288	71.83	0	Shaggy-related protein kinase alpha (2.7.11.1) (ASK-alpha)	D7U7I5	74.63	0	(Putative uncharacterized protein {ECO:0000313|EMBL:CBI38764.3})	B9IC54	72.19	0	(Uncharacterized protein {ECO:0000313|EMBL:EEE99069.2})	A0A061DTK0	72.49	0	(Shaggy-like protein kinase 32 isoform 1 {ECO:0000313|EMBL:EOX96065.1})	A0A068UK16	72.61	0	(Uncharacterized protein {ECO:0000313|EMBL:CDP08875.1})	A0A067K8T4	71.13	0	(Uncharacterized protein {ECO:0000313|EMBL:KDP28680.1})	PF00069.20	Pkinase	3300	Protein kinase domain
DCAR_008594	DCARv2_Chr2	43381108	43382078	-	hypothetical protein	Q9FMV3	33.33	7.8	CBS domain-containing protein CBSCBSPB1	Q8S9J1	37.93	9.1	Protoporphyrinogen oxidase 2, chloroplastic/mitochondrial (PPO2) (1.3.3.4) (Protein MATERNAL EFFECT EMBRYO ARREST 61) (Precursor)	.	.	.	.	.	.	.	.	.	.	.	.	V7BXJ5	30	3.2	(Uncharacterized protein {ECO:0000313|EMBL:ESW22717.1})	K8EM75	45.71	4.7	(Uncharacterized protein {ECO:0000313|EMBL:CCO19074.1})	M8C4U6	40	8	(Uncharacterized protein {ECO:0000313|EMBL:EMT10163.1, ECO:0000313|EnsemblPlants:EMT10163})	.	.	.	.	.	.	.	.	PF01325.14	Fe_dep_repress	2.8	Iron dependent repressor, N-terminal DNA binding domain
DCAR_008595	DCARv2_Chr2	43384814	43386617	-	hypothetical protein	Q9SRL8	26.32	3.4	LOB domain-containing protein 21 (ASYMMETRIC LEAVES 2-like protein 12) (AS2-like protein 12)	Q94CE4	29.17	9.7	Beta carbonic anhydrase 4 {ECO:0000303|PubMed:17407539} (AtbCA4) (AtbetaCA4) (4.2.1.1) (Beta carbonate dehydratase 4)	.	.	.	.	.	.	.	.	.	.	.	.	W1NWL2	30	4.1	(Uncharacterized protein {ECO:0000313|EMBL:ERN02032.1})	.	.	.	.	.	.	.	.	.	.	.	.	.	.	.	.	.	.	.	.
DCAR_008596	DCARv2_Chr2	43393290	43397249	+	hypothetical protein	Q93Z92	30.99	0.0004	E3 ubiquitin-protein ligase At4g11680 (6.3.2.-) (RING finger protein At4g11680)	Q9LN71	29.58	0.0006	E3 ubiquitin-protein ligase At1g12760 (6.3.2.-) (RING finger protein At1g12760)	Q8GUU2	28.57	0.009	E3 ubiquitin protein ligase RIE1 (6.3.2.-) (Protein RING-FINGER FOR EMBRYOGENESIS 1)	Q8LDB8	29.58	0.16	E3 ubiquitin-protein ligase At1g63170 (6.3.2.-) (RING finger protein At1g63170)	O22193	28.85	2.9	U-box domain-containing protein 4 (6.3.2.-) (Plant U-box protein 4)	M1CNN5	29.38	7e-09	(Uncharacterized protein {ECO:0000313|EnsemblPlants:PGSC0003DMT400071379})	A0A0K9S2N8	29.35	2e-08	(Uncharacterized protein {ECO:0000313|EMBL:KNA25454.1})	A0A022R355	27.83	2e-08	(Uncharacterized protein {ECO:0000313|EMBL:EYU35067.1})	A0A0J8CJ62	29.94	5e-07	(Uncharacterized protein {ECO:0000313|EMBL:KMT12139.1})	K4AZA0	37.33	7e-07	(Uncharacterized protein {ECO:0000313|EnsemblPlants:Solyc01g091600.2.1})	PF03699.8	UPF0182	0.069	Uncharacterised protein family (UPF0182)
DCAR_008597	DCARv2_Chr2	43398967	43400972	-	hypothetical protein	Q6DW75	67.89	0	Digalactosyldiacylglycerol synthase 2, chloroplastic (2.4.1.241)	Q6DW73	68.19	0	Digalactosyldiacylglycerol synthase 2, chloroplastic (2.4.1.241)	Q8W1S1	62.9	0	Digalactosyldiacylglycerol synthase 2, chloroplastic (2.4.1.241)	Q6DW76	59.54	2e-177	Digalactosyldiacylglycerol synthase 1, chloroplastic (2.4.1.241) (Precursor)	Q6DW74	58.48	3e-174	Digalactosyldiacylglycerol synthase 1, chloroplastic (2.4.1.241) (Precursor)	A0A068UK75	69.91	0	(Uncharacterized protein {ECO:0000313|EMBL:CDP08871.1})	M5WZA8	69.55	0	(Uncharacterized protein {ECO:0000313|EMBL:EMJ19142.1})	A0A059BZX0	69.53	0	(Uncharacterized protein {ECO:0000313|EMBL:KCW71672.1})	A0A061E1A6	66.87	0	(Digalactosyl diacylglycerol deficient 2 isoform 1 {ECO:0000313|EMBL:EOX96053.1})	A0A0D2SAE6	68.25	0	(Uncharacterized protein {ECO:0000313|EMBL:KJB41254.1})	PF13692.1	Glyco_trans_1_4	1300	Glycosyl transferases group 1
DCAR_008598	DCARv2_Chr2	43408291	43409621	-	hypothetical protein	Q6Q1P4	50.45	3e-26	Structural maintenance of chromosomes protein 1 (SMC protein 1) (SMC-1) (Chromosome segregation protein SMC-1) (Cohesin complex subunit SMC-1) (Protein TITAN8)	Q9C698	25	1	Filament-like plant protein 6 (AtFPP6)	Q93ZM7	48.48	1.1	Chaperonin CPN60-like 2, mitochondrial (HSP60-like 2) (Precursor)	P54214	28.89	1.2	SF-assemblin	Q9LHE4	30.77	3.8	Helicase-like transcription factor CHR27 {ECO:0000305} (3.6.4.- {ECO:0000305}) (Protein CHROMATIN REMODELING 27 {ECO:0000305}) (Protein SNF2-RING-HELICASE-LIKE 1 {ECO:0000303|PubMed:25425661})	A0A068U5K3	67.89	6e-38	(Uncharacterized protein {ECO:0000313|EMBL:CDP03746.1})	K4CAP2	67.57	2e-36	Structural maintenance of chromosomes protein {ECO:0000256|PIRNR:PIRNR005719}	A0A061DNQ0	61.26	8e-35	(Structural maintenance of chromosome 1 protein, putative isoform 4 {ECO:0000313|EMBL:EOX94449.1})	A0A061DQR2	61.26	9e-35	Structural maintenance of chromosomes protein {ECO:0000256|PIRNR:PIRNR005719}	A0A061DPU3	61.26	1e-34	Structural maintenance of chromosomes protein {ECO:0000256|PIRNR:PIRNR005719}	PF04582.7	Reo_sigmaC	5e-07	Reovirus sigma C capsid protein
DCAR_008599	DCARv2_Chr2	43410549	43412814	+	hypothetical protein	Q1W374	83.17	5e-126	Phosphomannomutase (5.4.2.8) (TaPMM)	Q7XPW5	81.68	1e-123	Phosphomannomutase (OsPMM) (5.4.2.8)	Q259G4	81.68	1e-123	Phosphomannomutase (OsPMM) (5.4.2.8)	Q1W376	85.15	1e-120	Phosphomannomutase (5.4.2.8) (GmPMM)	Q1W375	84.65	2e-120	Phosphomannomutase (5.4.2.8) (NtPMM)	D7UC38	85.64	2e-127	Phosphomannomutase {ECO:0000256|RuleBase:RU361118} (5.4.2.8 {ECO:0000256|RuleBase:RU361118})	A5BPL1	85.64	6e-127	Phosphomannomutase {ECO:0000256|RuleBase:RU361118} (5.4.2.8 {ECO:0000256|RuleBase:RU361118})	A9PI53	85.64	2e-126	Phosphomannomutase {ECO:0000256|RuleBase:RU361118} (5.4.2.8 {ECO:0000256|RuleBase:RU361118})	G7L3I4	85.64	8e-126	Phosphomannomutase {ECO:0000256|RuleBase:RU361118} (5.4.2.8 {ECO:0000256|RuleBase:RU361118})	I3S582	85.64	9e-126	Phosphomannomutase {ECO:0000256|RuleBase:RU361118} (5.4.2.8 {ECO:0000256|RuleBase:RU361118})	PF03332.8	PMM	9.6e-101	Eukaryotic phosphomannomutase
DCAR_008600	DCARv2_Chr2	43415011	43418539	+	hypothetical protein	O65268	61.48	4e-173	Putative threonine aspartase (Taspase-1) (3.4.25.-) (Putative threonine aspartase subunit alpha) (Putative threonine aspartase subunit beta) (Precursor)	P50287	27.01	6e-24	Isoaspartyl peptidase/L-asparaginase 1 (3.4.19.5) (L-asparagine amidohydrolase 1) (Isoaspartyl peptidase/L-asparaginase 1 subunit alpha) (Isoaspartyl peptidase/L-asparaginase 1 subunit beta) (Precursor)	Q8GXG1	28.52	6e-23	Probable isoaspartyl peptidase/L-asparaginase 2 (3.4.19.5) (L-asparagine amidohydrolase 2) (Isoaspartyl peptidase/L-asparaginase 2 subunit alpha) (Isoaspartyl peptidase/L-asparaginase 2 subunit beta) (Precursor)	P30362	26.97	7e-23	Isoaspartyl peptidase/L-asparaginase (3.4.19.5) (L-asparagine amidohydrolase) (Isoaspartyl peptidase/L-asparaginase subunit alpha) (Isoaspartyl peptidase/L-asparaginase subunit beta) (Fragment) (Precursor)	P50288	26.97	2e-22	Isoaspartyl peptidase/L-asparaginase (3.4.19.5) (L-asparagine amidohydrolase) (Isoaspartyl peptidase/L-asparaginase subunit alpha) (Isoaspartyl peptidase/L-asparaginase subunit beta) (Precursor)	D7UC44	67.97	0	(Putative uncharacterized protein {ECO:0000313|EMBL:CBI40309.3})	B9ICA7	66.1	0	(Asparaginase 2 family protein {ECO:0000313|EMBL:EEE98429.2})	A0A061DTG3	66.42	0	(N-terminal nucleophile aminohydrolases (Ntn hydrolases) superfamily protein {ECO:0000313|EMBL:EOX96030.1})	A0A0D2TCA8	68.61	0	(Uncharacterized protein {ECO:0000313|EMBL:KJB41280.1})	B9RDN7	66.1	0	(Threonine aspartase, putative {ECO:0000313|EMBL:EEF50495.1}) (3.5.1.1 {ECO:0000313|EMBL:EEF50495.1})	PF01112.13	Asparaginase_2	8e-42	Asparaginase
DCAR_008601	DCARv2_Chr2	43418854	43428300	-	hypothetical protein	O65272	65.67	0	K(+) efflux antiporter 2, chloroplastic {ECO:0000303|PubMed:11500563} (AtKEA2 {ECO:0000303|PubMed:11500563}) (Precursor)	Q9ZTZ7	64.4	0	K(+) efflux antiporter 1, chloroplastic {ECO:0000303|PubMed:11500563} (AtKEA1 {ECO:0000303|PubMed:11500563}) (Precursor)	Q9M0Z3	36.27	1e-103	K(+) efflux antiporter 3, chloroplastic {ECO:0000303|PubMed:11500563} (AtKEA3 {ECO:0000303|PubMed:11500563}) (Precursor)	Q8VYR9	30.81	5e-41	K(+) efflux antiporter 5 {ECO:0000303|PubMed:11500563} (AtKEA5 {ECO:0000303|PubMed:11500563}) (Precursor)	Q9ZUN3	31.39	2e-35	K(+) efflux antiporter 4 {ECO:0000303|PubMed:11500563} (AtKEA4 {ECO:0000303|PubMed:11500563}) (Precursor)	A0A067K0S4	67.95	0	(Uncharacterized protein {ECO:0000313|EMBL:KDP28658.1})	M5X7Q2	67.2	0	(Uncharacterized protein {ECO:0000313|EMBL:EMJ21496.1})	B9RDN8	68	0	(Glutathione-regulated potassium-efflux system protein kefB, putative {ECO:0000313|EMBL:EEF50496.1})	B9ICA8	68.85	0	(Uncharacterized protein {ECO:0000313|EMBL:EEE99096.2})	A0A067H576	68.87	0	(Uncharacterized protein {ECO:0000313|EMBL:KDO86080.1})	PF00999.16	Na_H_Exchanger	1.7e-61	Sodium/hydrogen exchanger family
DCAR_008602	DCARv2_Chr2	43431193	43432283	-	hypothetical protein	Q1ECF5	62.25	3e-92	LIM domain-containing protein PLIM2b {ECO:0000305} (Pollen-expressed LIM protein 2B {ECO:0000305})	Q500W4	61.79	2e-89	LIM domain-containing protein PLIM2c {ECO:0000305} (Pollen-expressed LIM protein 2C {ECO:0000305})	O80839	60.39	1e-87	LIM domain-containing protein PLIM2a {ECO:0000305} (Pollen-expressed LIM protein 2 {ECO:0000303|PubMed:11085265}) (AtPLIM2)	Q9M047	59.44	2e-78	LIM domain-containing protein WLIM2b {ECO:0000305} (Widely-expressed LIM protein 2B {ECO:0000305})	O04193	59.12	2e-78	LIM domain-containing protein WLIM2a {ECO:0000305} (Widely-expressed LIM protein 2 {ECO:0000303|PubMed:11085265}) (AtWLIM2)	K4AZH3	67.57	1e-101	(Uncharacterized protein {ECO:0000313|EnsemblPlants:Solyc01g094320.2.1})	K4CYN0	67.92	4e-100	(Uncharacterized protein {ECO:0000313|EnsemblPlants:Solyc10g017520.2.1})	M1ANE4	68.4	5e-100	(Uncharacterized protein {ECO:0000313|EnsemblPlants:PGSC0003DMT400026590})	B1PVT0	66.36	2e-99	(LIM domain protein 2b {ECO:0000313|EMBL:ACB05475.1})	M0ZGR2	71.73	1e-98	(Uncharacterized protein {ECO:0000313|EnsemblPlants:PGSC0003DMT400000452})	PF00412.17	LIM	9.7e-14	LIM domain
DCAR_008603	DCARv2_Chr2	43437862	43441037	+	hypothetical protein	B8XCH5	41.97	0	Protein QUIRKY {ECO:0000303|PubMed:19180193}	Q9ZVT9	35.25	1e-12	C2 and GRAM domain-containing protein At1g03370	A0JJX5	26.23	2e-10	Synaptotagmin-4 (NTMC2T2.2) (Synaptotagmin D)	Q6YWF1	41.46	4e-07	GTPase activating protein 1 {ECO:0000303|PubMed:19086295} (OsGAP1 {ECO:0000303|PubMed:19086295}) (G-protein binding protein 1 {ECO:0000303|PubMed:18182423}) (OsGPBP1 {ECO:0000303|PubMed:18182423})	A2X479	41.46	4e-07	GTPase activating protein 1 {ECO:0000305} (OsGAP1 {ECO:0000305}) (G-protein binding protein 1 {ECO:0000305}) (OsGPBP1 {ECO:0000305})	A0A067JXF4	74.29	0	(Uncharacterized protein {ECO:0000313|EMBL:KDP28646.1})	F6HUD2	73.19	0	(Putative uncharacterized protein {ECO:0000313|EMBL:CCB58355.1})	B9RDP9	73.8	0	(Synaptotagmin, putative {ECO:0000313|EMBL:EEF50507.1})	A0A068UKS6	72.9	0	(Uncharacterized protein {ECO:0000313|EMBL:CDP08834.1})	M5XJ00	73	0	(Uncharacterized protein {ECO:0000313|EMBL:EMJ21478.1})	PF00168.25	C2	2.8e-16	C2 domain
DCAR_008604	DCARv2_Chr2	43442417	43442998	+	hypothetical protein	Q6H5X0	50	6e-57	Putative ripening-related protein 2 (Precursor)	Q7XVA8	51.91	1e-49	Putative ripening-related protein 1 (Precursor)	Q9FWT5	52.66	4e-48	Ripening-related protein 3 (Precursor)	Q8LN49	49.19	2e-47	Putative ripening-related protein 5 (Precursor)	Q9M4H4	58.09	2e-46	Ripening-related protein grip22 (Precursor)	B9GPZ9	72.49	4e-99	(Uncharacterized protein {ECO:0000313|EMBL:EEE81852.2})	B9GQ00	75.42	5e-98	(Uncharacterized protein {ECO:0000313|EMBL:EEE81853.2})	B9I8I1	74.73	7e-98	(Uncharacterized protein {ECO:0000313|EMBL:EEE99103.2})	A0A0D2T4K6	69.84	2e-97	(Uncharacterized protein {ECO:0000313|EMBL:KJB49426.1})	B9N2D1	71.58	8e-97	(Uncharacterized protein {ECO:0000313|EMBL:ERP49357.1})	PF03330.13	DPBB_1	0.036	Rare lipoprotein A (RlpA)-like double-psi beta-barrel
DCAR_008605	DCARv2_Chr2	43443383	43445408	-	hypothetical protein	Q9SV83	49.68	6e-101	Probable receptor-like protein kinase At4g10390 (2.7.11.1)	P0DKI6	47.62	9e-101	Probable receptor-like protein kinase At1g33260 {ECO:0000305} (2.7.11.1 {ECO:0000305})	Q9SFT7	34.01	4e-53	Serine/threonine-protein kinase At3g07070 (2.7.11.1)	Q9FZB1	33.03	4e-53	Probable LRR receptor-like serine/threonine-protein kinase At1g51880 (2.7.11.1) (Precursor)	Q9FE20	34.67	3e-51	Serine/threonine-protein kinase PBS1 (2.7.11.1) (AvrPphB susceptible protein 1)	V4TR79	58.68	8e-120	(Uncharacterized protein {ECO:0000313|EMBL:ESR52396.1})	M5WPF7	53.07	2e-119	(Uncharacterized protein {ECO:0000313|EMBL:EMJ11183.1})	A0A067GNB9	58.68	2e-119	(Uncharacterized protein {ECO:0000313|EMBL:KDO76826.1})	A0A061G3K5	57.1	4e-119	(LRR receptor-like serine/threonine-protein kinase, putative {ECO:0000313|EMBL:EOY23762.1})	K4CGQ0	53.58	1e-118	(Uncharacterized protein {ECO:0000313|EnsemblPlants:Solyc07g062170.1.1})	PF00069.20	Pkinase	2.3e-48	Protein kinase domain
DCAR_008606	DCARv2_Chr2	43448736	43454432	-	hypothetical protein	Q42384	77.78	0	Protein pleiotropic regulatory locus 1 (Protein PRL1) (MOS4-associated complex protein 2) (MAC protein 2)	Q39190	72.21	0	Protein pleiotropic regulator PRL2	Q3Y8L7	29.83	8e-34	Dynein assembly factor with WDR repeat domains 1 (Outer row dynein assembly protein 16)	Q8W1K8	32.38	4e-27	Protein Mut11 (Mut11p)	Q9SY00	25.86	4e-27	COMPASS-like H3K4 histone methylase component WDR5B {ECO:0000303|PubMed:19567704} (AtWDR5B {ECO:0000303|PubMed:19567704})	K4AZI9	81.37	0	(Uncharacterized protein {ECO:0000313|EnsemblPlants:Solyc01g094480.2.1})	A9PH78	80.63	0	(Putative uncharacterized protein {ECO:0000313|EMBL:ABK95731.1})	A0A0B2Q3Q4	80.21	0	(Protein pleiotropic regulatory locus 1 {ECO:0000313|EMBL:KHN14613.1})	B9HXT7	80.63	0	(PP1/PP2A phosphatases pleiotropic regulator PRL2 family protein {ECO:0000313|EMBL:EEF01687.2})	D7SYE1	80.54	0	(Putative uncharacterized protein {ECO:0000313|EMBL:CBI22998.3})	PF00400.27	WD40	1e-11	WD domain, G-beta repeat
DCAR_008607	DCARv2_Chr2	43462650	43463577	-	hypothetical protein	Q9FKC6	44.83	1.1	Putative small ubiquitin-related modifier 6 (AtSUMO6)	O22207	34.38	3.1	Ubiquitin carboxyl-terminal hydrolase 5 (3.4.19.12) (Deubiquitinating enzyme 5) (AtUBP5) (Ubiquitin thioesterase 5) (Ubiquitin-specific-processing protease 5)	Q8L778	35.29	5.5	Cellulose synthase A catalytic subunit 5 [UDP-forming] (AtCesA5) (2.4.1.12)	O24493	35.19	5.5	Male-cone protein 1 (PRMC1) (Precursor)	Q9LPJ2	30.77	6	Putative cytochrome c oxidase subunit 6b-like	U5GLJ6	52.63	8e-12	(Uncharacterized protein {ECO:0000313|EMBL:ERP64398.1})	B9I8J5	49.35	9e-12	(Uncharacterized protein {ECO:0000313|EMBL:EEE99110.2})	A0A067H5G8	50.65	1e-11	(Uncharacterized protein {ECO:0000313|EMBL:KDO86160.1}) (Fragment)	A0A061DT92	48	3e-10	(Uncharacterized protein {ECO:0000313|EMBL:EOX95960.1})	A0A067JXD4	44	1e-09	(Uncharacterized protein {ECO:0000313|EMBL:KDP28626.1})	PF06747.8	CHCH	0.0006	CHCH domain
DCAR_008608	DCARv2_Chr2	43465989	43476840	-	hypothetical protein	H3K2Y6	54.58	0	Mediator of RNA polymerase II transcription subunit 12 (Protein CENTER CITY) (Protein CRYPTIC PRECOCIOUS)	Q9FNP2	30.58	0.62	GDSL esterase/lipase At5g08460 (3.1.1.-) (Extracellular lipase At5g08460) (Precursor)	P46278	22.73	1	G2/mitotic-specific cyclin-2 (B-like cyclin) (CycMs2)	Q9ZRJ4	21.94	1.7	Tubulin alpha chain	Q0WV25	20.69	2.6	Tubulin alpha-4 chain	F6I632	63.51	0	(Putative uncharacterized protein {ECO:0000313|EMBL:CCB62428.1})	A0A067HE91	61.77	0	(Uncharacterized protein {ECO:0000313|EMBL:KDO86161.1})	V4TXI3	61.81	0	(Uncharacterized protein {ECO:0000313|EMBL:ESR58277.1})	A0A068UKI9	61.42	0	(Uncharacterized protein {ECO:0000313|EMBL:CDP08812.1})	A0A061DT33	59.92	0	(Mediator of RNA polymerase II transcription subunit 12 isoform 3 {ECO:0000313|EMBL:EOX95959.1})	PF09497.5	Med12	7.6e-17	Transcription mediator complex subunit Med12
DCAR_008609	DCARv2_Chr2	43481368	43483113	+	hypothetical protein	Q9CAN6	30.95	0.94	Pentatricopeptide repeat-containing protein At1g63070, mitochondrial (Precursor)	Q8GYY0	33.33	1.4	Probable aminotransferase ACS12 (2.6.1.-)	D7LGW9	33.33	6.4	Casparian strip membrane protein 3 (AlCASP3)	Q9ZQI2	33.33	6.5	Casparian strip membrane protein 3 (AtCASP3)	P29357	28.26	8	Chloroplast envelope membrane 70 kDa heat shock-related protein	B2X1Z7	29.82	1.4	30S ribosomal protein S4, chloroplastic {ECO:0000256|HAMAP-Rule:MF_01306}	I6M4T2	44.44	9.8	(Opie1 putative gag protein {ECO:0000313|EMBL:AEJ07908.1})	.	.	.	.	.	.	.	.	.	.	.	.	.	.	.	.
DCAR_008610	DCARv2_Chr2	43484359	43484893	+	hypothetical protein	Q9SC14	27.14	2.3	Deoxyhypusine synthase (DHS) (2.5.1.46)	Q9AXQ8	33.8	4.6	Deoxyhypusine synthase (2.5.1.46)	Q6RJS2	44.44	6.7	Deoxyhypusine synthase (2.5.1.46)	O22773	34.09	8.3	Thylakoid lumenal 16.5 kDa protein, chloroplastic (Precursor)	A4QLI4	40	9.7	DNA-directed RNA polymerase subunit beta'' {ECO:0000255|HAMAP-Rule:MF_01324} (2.7.7.6 {ECO:0000255|HAMAP-Rule:MF_01324}) (PEP {ECO:0000255|HAMAP-Rule:MF_01324}) (Plastid-encoded RNA polymerase subunit beta'' {ECO:0000255|HAMAP-Rule:MF_01324}) (RNA polymerase subunit beta'' {ECO:0000255|HAMAP-Rule:MF_01324})	R0ICZ1	26.73	0.11	(Uncharacterized protein {ECO:0000313|EMBL:EOA36040.1})	W1PBG1	28.71	1	(Uncharacterized protein {ECO:0000313|EMBL:ERN04951.1})	A0A0D3C8E2	25.74	1.3	(Uncharacterized protein {ECO:0000313|EnsemblPlants:Bo5g008600.1})	A0A0K9QZK7	36.54	1.6	(Uncharacterized protein {ECO:0000313|EMBL:KNA12693.1})	M4DQ81	26.73	2.2	(Uncharacterized protein {ECO:0000313|EnsemblPlants:Bra018674.1-P})	PF15230.1	SRRM_C	0.1	Serine/arginine repetitive matrix protein C-terminus
DCAR_008611	DCARv2_Chr2	43487855	43493662	+	hypothetical protein	Q8GUH1	49.1	0	U-box domain-containing protein 33 (Plant U-box protein 33) (E3 ubiquitin ligase) (6.3.2.-) (Serine/threonine-protein kinase) (2.7.11.-)	Q94A51	37.54	5e-170	U-box domain-containing protein 32 (6.3.2.-) (Plant U-box protein 32)	Q9FKG5	45.48	7e-108	U-box domain-containing protein 51 (Plant U-box protein 51) (E3 ubiquitin ligase) (6.3.2.-) (Serine/threonine-protein kinase) (2.7.11.-)	Q0DR28	42.48	3e-107	U-box domain-containing protein 57 (6.3.2.-) (Plant U-box protein 57) (OsPUB57)	Q9FKG6	42.68	4e-107	U-box domain-containing protein 52 (Plant U-box protein 52) (E3 ubiquitin ligase) (6.3.2.-) (Serine/threonine-protein kinase) (2.7.11.-)	D7UCB8	57.14	0	(Putative uncharacterized protein {ECO:0000313|EMBL:CBI40383.3})	A5AUS0	56.81	0	(Putative uncharacterized protein {ECO:0000313|EMBL:CAN67166.1})	M5X7L4	59.98	0	(Uncharacterized protein {ECO:0000313|EMBL:EMJ21461.1})	A0A067HEC7	56.67	0	(Uncharacterized protein {ECO:0000313|EMBL:KDO86171.1})	A0A068CDC9	57.77	0	(Putative universal stress protein {ECO:0000313|EMBL:AID16031.1})	PF00069.20	Pkinase	1.4e-41	Protein kinase domain
DCAR_008612	DCARv2_Chr2	43495202	43496405	+	hypothetical protein	Q38850	45.76	1e-62	Transcription repressor MYB5 (AtM2) (Myb-related protein 5) (AtMYB5)	P80073	69.53	3e-61	Myb-related protein Pp2	Q50EX6	67.97	8e-61	Protein ODORANT1 (MYB-like protein ODO1)	Q9SPG2	62.6	2e-59	Transcription factor MYB28 (Myb-related protein 28) (AtMYB28) (Protein HIGH ALIPHATIC GLUCOSINOLATE 1) (Protein PRODUCTION OF METHIONINE-DERIVED GLUCOSINOLATE 1)	Q9SZP1	64.84	2e-59	Transcription repressor MYB4 (Myb-related protein 4) (AtMYB4)	M0ZG36	61.78	4e-130	(Uncharacterized protein {ECO:0000313|EnsemblPlants:PGSC0003DMT400000094})	K4AZH7	61.78	5e-130	(Uncharacterized protein {ECO:0000313|EnsemblPlants:Solyc01g094360.2.1})	W9S0V5	63.09	2e-128	(Protein ODORANT1 {ECO:0000313|EMBL:EXC06848.1})	D7UC60	62.62	7e-125	(Putative uncharacterized protein {ECO:0000313|EMBL:CBI40325.3})	A0A061E159	61.94	9e-125	(Myb domain protein 17 isoform 1 {ECO:0000313|EMBL:EOX96013.1})	PF00249.26	Myb_DNA-binding	1.8e-14	Myb-like DNA-binding domain
DCAR_008613	DCARv2_Chr2	43500819	43503343	-	hypothetical protein	O23066	76.15	0	Cytochrome P450 86A2 (1.14.14.1) (Protein ABERRANT INDUCTION OF TYPE THREE 1)	O80823	73.93	0	Cytochrome P450 86A8 (1.14.14.1) (Protein LACERATA)	Q9LMM1	73.32	0	Cytochrome P450 86A4 (1.14.14.1)	B3RFJ6	73.66	0	Cytochrome P450 86A22 {ECO:0000303|PubMed:19940120} (1.14.13.204 {ECO:0000269|PubMed:19940120}) (Long-chain acyl-CoA omega-monooxygenase {ECO:0000305})	Q9CAD6	70.63	0	Cytochrome P450 86A7 (1.14.14.1)	A0A0B4VRZ0	81.73	0	(Cytochrome P450 CYP86A91 {ECO:0000313|EMBL:AJD25207.1})	K4AZL5	80.34	0	(Uncharacterized protein {ECO:0000313|EnsemblPlants:Solyc01g094750.2.1})	A0A068UKQ2	79.46	0	(Uncharacterized protein {ECO:0000313|EMBL:CDP08799.1})	B9I8K8	79.38	0	(Cytochrome P450 family protein {ECO:0000313|EMBL:EEE99117.1})	A0A022R000	77.51	0	(Uncharacterized protein {ECO:0000313|EMBL:EYU32135.1})	PF00067.17	p450	2.4e-65	Cytochrome P450
DCAR_008614	DCARv2_Chr2	43509465	43511795	-	hypothetical protein	P42749	73.4	2e-89	Ubiquitin-conjugating enzyme E2 5 (2.3.2.23) (E2 ubiquitin-conjugating enzyme 5) (Ubiquitin carrier protein 5) (Ubiquitin-conjugating enzyme E2-21 kDa 2) (Ubiquitin-protein ligase 5)	P16577	70.81	2e-82	Ubiquitin-conjugating enzyme E2-23 kDa (2.3.2.23) (E2 ubiquitin-conjugating enzyme) (Ubiquitin carrier protein) (Ubiquitin-protein ligase)	P42748	71.58	4e-82	Ubiquitin-conjugating enzyme E2 4 (2.3.2.23) (E2 ubiquitin-conjugating enzyme 4) (Ubiquitin carrier protein 4) (Ubiquitin-conjugating enzyme E2-21 kDa 1) (Ubiquitin-protein ligase 4)	P42750	70.39	2e-75	Ubiquitin-conjugating enzyme E2 6 (2.3.2.23) (E2 ubiquitin-conjugating enzyme 6) (Ubiquitin carrier protein 6) (Ubiquitin-conjugating enzyme E2-21 kDa 3) (Ubiquitin-protein ligase 6)	Q9FKT3	35	9e-19	Ubiquitin-conjugating enzyme E2 30 (2.3.2.23) (E2 ubiquitin-conjugating enzyme 30) (Ubiquitin carrier protein 30)	K4CYK1	79.89	6e-101	(Uncharacterized protein {ECO:0000313|EnsemblPlants:Solyc10g012240.2.1})	A5B1R0	82.16	9e-101	(Putative uncharacterized protein {ECO:0000313|EMBL:CAN74060.1})	V7AN49	80.43	1e-100	(Uncharacterized protein {ECO:0000313|EMBL:ESW07087.1})	I1MKV3	79.89	7e-100	(Uncharacterized protein {ECO:0000313|EnsemblPlants:GLYMA16G03940.1})	A0A0B2NQN3	80.98	9e-100	(Ubiquitin-conjugating enzyme E2 5 {ECO:0000313|EMBL:KHM99359.1}) (6.3.2.19 {ECO:0000313|EMBL:KHM99359.1})	PF00179.21	UQ_con	3.5e-19	Ubiquitin-conjugating enzyme
DCAR_008615	DCARv2_Chr2	43516811	43523764	-	hypothetical protein	Q84JT7	41.53	6e-60	AT-rich interactive domain-containing protein 1 (ARID domain-containing protein 1) (ARID and ELM2 domain-containing protein 1)	Q9LDD4	36.2	1e-54	AT-rich interactive domain-containing protein 2 (ARID domain-containing protein 2) (ARID and ELM2 domain-containing protein 2)	C0SUW7	35.59	0.13	AT-rich interactive domain-containing protein 6 (ARID domain-containing protein 6)	Q9SGS2	32	1.3	High mobility group B protein 9 (Nucleosome/chromatin assembly factor group D 09) (Nucleosome/chromatin assembly factor group D 9) (Protein NUCLEAR FUSION DEFECTIVE 9 {ECO:0000303|PubMed:16698901})	Q0WNR6	40	1.5	AT-rich interactive domain-containing protein 5 (ARID domain-containing protein 5)	A0A061DSZ0	40.29	4e-141	(ARID/BRIGHT DNA-binding domain,ELM2 domain protein, putative isoform 3 {ECO:0000313|EMBL:EOX95919.1})	A0A061DU38	40.12	8e-139	(ARID/BRIGHT DNA-binding domain,ELM2 domain protein, putative isoform 1 {ECO:0000313|EMBL:EOX95917.1})	A5BAN2	40.26	3e-137	(Putative uncharacterized protein {ECO:0000313|EMBL:CAN80959.1})	A0A068UK10	40.35	5e-137	(Uncharacterized protein {ECO:0000313|EMBL:CDP08791.1})	F6I672	40.18	1e-136	(Putative uncharacterized protein {ECO:0000313|EMBL:CCB62468.1})	PF01388.16	ARID	2.6e-08	ARID/BRIGHT DNA binding domain
DCAR_008616	DCARv2_Chr2	43529564	43531518	+	hypothetical protein	Q8VZJ9	60.15	1e-166	Calmodulin-binding receptor-like cytoplasmic kinase 2 (2.7.11.1)	Q9FIL7	47.76	3e-129	Calmodulin-binding receptor-like cytoplasmic kinase 1 (2.7.11.1)	Q9ASQ5	51.03	1e-106	Calmodulin-binding receptor-like cytoplasmic kinase 3 (2.7.11.1) (Precursor)	Q9SA72	46.23	7e-71	Probable receptor-like protein kinase At1g30570 (2.7.11.-) (Precursor)	C0LGI2	41.54	3e-67	Probable LRR receptor-like serine/threonine-protein kinase At1g67720 (2.7.11.1) (Precursor)	A5AIK5	65.38	0	(Putative uncharacterized protein {ECO:0000313|EMBL:CAN75716.1})	B9I8M3	65.07	0	(Uncharacterized protein {ECO:0000313|EMBL:EEE98461.1})	A0A068UJT2	73.54	0	(Uncharacterized protein {ECO:0000313|EMBL:CDP08785.1})	A0A061DT53	69.33	0	(Calmodulin-binding receptor-like cytoplasmic kinase 2 {ECO:0000313|EMBL:EOX95910.1})	A0A067HE95	68.11	0	(Uncharacterized protein {ECO:0000313|EMBL:KDO86247.1})	PF07714.12	Pkinase_Tyr	2e-49	Protein tyrosine kinase
DCAR_008617	DCARv2_Chr2	43533611	43537952	+	hypothetical protein	Q9LVP1	25.53	0.0002	DNA topoisomerase 3-alpha (5.99.1.2)	F4JZC2	27.66	4.5	Cytosolic endo-beta-N-acetylglucosaminidase 1 {ECO:0000305} (ENGase 1 {ECO:0000305}) (3.2.1.96 {ECO:0000269|PubMed:21597164, ECO:0000269|PubMed:21796445}) (Endo-beta-N-acetyglucosaminidase 85A {ECO:0000303|PubMed:21796445}) (AtENGase85A {ECO:0000303|PubMed:21796445})	A1EC31	34.29	5.2	CLAVATA3/ESR (CLE)-related protein TDIF (Tracheary element differentiation inhibitory factor) (TDIFp) (Precursor)	C7J0A2	33.33	9.6	DNA topoisomerase 3-alpha (5.99.1.2)	.	.	.	.	M4EGP1	32.24	5e-17	DNA topoisomerase {ECO:0000256|RuleBase:RU362092} (5.99.1.2 {ECO:0000256|RuleBase:RU362092})	A0A068V7Z7	45.37	3e-16	DNA topoisomerase {ECO:0000256|RuleBase:RU362092} (5.99.1.2 {ECO:0000256|RuleBase:RU362092})	R0GV55	28.93	4e-15	(Uncharacterized protein {ECO:0000313|EMBL:EOA20804.1}) (Fragment)	A0A068V889	45.37	5e-15	DNA topoisomerase {ECO:0000256|RuleBase:RU362092} (5.99.1.2 {ECO:0000256|RuleBase:RU362092})	V4LNC3	31.69	6e-15	(Uncharacterized protein {ECO:0000313|EMBL:ESQ41348.1})	PF06839.7	zf-GRF	10000	GRF zinc finger
DCAR_008618	DCARv2_Chr2	43538382	43545830	-	hypothetical protein	Q9FHY0	25	7.6	Putative 26S proteasome non-ATPase regulatory subunit 8 homolog B (26S proteasome regulatory subunit RPN12b) (AtRPN12b) (26S proteasome regulatory subunit S14 homolog B)	.	.	.	.	.	.	.	.	.	.	.	.	.	.	.	.	F6I668	72.21	0	(Putative uncharacterized protein {ECO:0000313|EMBL:CCB62464.1})	A5AIK6	71.17	0	(Putative uncharacterized protein {ECO:0000313|EMBL:CAN75717.1})	A0A061DSY0	69.09	0	(Transmembrane protein-related, putative {ECO:0000313|EMBL:EOX95909.1})	A0A0D2QYL2	67.53	0	(Uncharacterized protein {ECO:0000313|EMBL:KJB24759.1})	V4TD54	66.49	0	(Uncharacterized protein {ECO:0000313|EMBL:ESR58233.1})	PF12036.3	DUF3522	1.2e-61	Protein of unknown function (DUF3522)
DCAR_008619	DCARv2_Chr2	43547765	43549354	-	hypothetical protein	Q9FN75	43.98	1e-98	AAA-ATPase At5g17760 (3.6.1.3 {ECO:0000250|UniProtKB:Q9FLD5})	Q9FN77	42.42	1e-96	AAA-ATPase At5g17740 (3.6.1.3 {ECO:0000250|UniProtKB:Q9FLD5})	Q9FN78	42.06	3e-92	AAA-ATPase At5g17730 (3.6.1.3 {ECO:0000250|UniProtKB:Q9FLD5}) (Precursor)	F4IQG2	41.5	1e-90	AAA-ATPase At2g18190 (3.6.1.3 {ECO:0000250|UniProtKB:Q9FLD5})	Q8GW96	41.24	1e-87	AAA-ATPase At2g18193 (3.6.1.3 {ECO:0000250|UniProtKB:Q9FLD5})	V7CMK2	51.79	2e-123	(Uncharacterized protein {ECO:0000313|EMBL:ESW30588.1})	W9T0Y0	51.38	5e-123	(Putative mitochondrial chaperone BCS1-B {ECO:0000313|EMBL:EXC35430.1})	I1LHW1	50.54	8e-122	(Uncharacterized protein {ECO:0000313|EnsemblPlants:GLYMA11G07620.1})	A0A0B2S9V3	50.54	8e-122	(Putative mitochondrial chaperone BCS1-B {ECO:0000313|EMBL:KHN41945.1})	I1LHW2	50.96	3e-121	(Uncharacterized protein {ECO:0000313|EnsemblPlants:GLYMA11G07620.2})	PF14363.1	AAA_assoc	1.3e-19	Domain associated at C-terminal with AAA
DCAR_008620	DCARv2_Chr2	43551346	43558445	-	hypothetical protein	Q9LEW0	22.69	3e-12	Ubiquitin carboxyl-terminal hydrolase 22 (3.4.19.12) (Deubiquitinating enzyme 22) (AtUBP22) (Ubiquitin thioesterase 22) (Ubiquitin-specific-processing protease 22)	Q9FPS4	24.2	2e-11	Ubiquitin carboxyl-terminal hydrolase 23 (3.4.19.12) (Deubiquitinating enzyme 23) (AtUBP23) (Ubiquitin thioesterase 23) (Ubiquitin-specific-processing protease 23)	Q9FPS2	22.71	4e-11	Ubiquitin carboxyl-terminal hydrolase 25 (3.4.19.12) (Deubiquitinating enzyme 25) (AtUBP25) (Ubiquitin thioesterase 25) (Ubiquitin-specific-processing protease 25)	Q9C585	30.33	6e-10	Ubiquitin carboxyl-terminal hydrolase 8 (3.4.19.12) (Deubiquitinating enzyme 8) (AtUBP8) (Ubiquitin thioesterase 8) (Ubiquitin-specific-processing protease 8)	Q9FPS3	22.99	2e-09	Ubiquitin carboxyl-terminal hydrolase 24 (3.4.19.12) (Deubiquitinating enzyme 24) (AtUBP24) (Ubiquitin thioesterase 24) (Ubiquitin-specific-processing protease 24)	M1AK31	78.04	0	(Uncharacterized protein {ECO:0000313|EnsemblPlants:PGSC0003DMT400024406})	K4B7I0	78.07	0	(Uncharacterized protein {ECO:0000313|EnsemblPlants:Solyc02g068480.2.1})	A5BFT1	78.36	0	(Putative uncharacterized protein {ECO:0000313|EMBL:CAN83206.1})	A0A0D2VC52	73.86	0	(Uncharacterized protein {ECO:0000313|EMBL:KJB67345.1})	A0A0B0NR56	73.16	0	(U4/U6.U5 tri-snRNP-associated 2 {ECO:0000313|EMBL:KHG13581.1})	PF00443.24	UCH	9e-42	Ubiquitin carboxyl-terminal hydrolase
DCAR_008621	DCARv2_Chr2	43564108	43564578	+	hypothetical protein	P59082	30.67	2e-21	Lachrymatory-factor synthase (Precursor)	Q1ECF1	27.87	9e-05	Abscisic acid receptor PYL7 (ABI1-binding protein 7) (PYR1-like protein 7) (Regulatory components of ABA receptor 2)	Q9SSK7	28.12	0.0002	MLP-like protein 34	Q9FLB1	23.19	0.003	Abscisic acid receptor PYL5 (ABI1-binding protein 3) (PYR1-like protein 5) (Regulatory components of ABA receptor 8)	Q9FGM1	28.83	0.003	Abscisic acid receptor PYL8 (ABI1-binding protein 1) (PYR1-like protein 8) (Regulatory components of ABA receptor 3)	B9IKG8	58.75	1e-61	(Uncharacterized protein {ECO:0000313|EMBL:EEF02777.1})	I1MA03	58.17	9e-61	(Uncharacterized protein {ECO:0000313|EnsemblPlants:GLYMA14G22210.1})	A0A0B2PTR4	58.17	9e-61	(Lachrymatory-factor synthase {ECO:0000313|EMBL:KHN11133.1})	V7CT48	59.09	1e-60	(Uncharacterized protein {ECO:0000313|EMBL:ESW33362.1})	C6T5S3	58.17	2e-60	(Putative uncharacterized protein {ECO:0000313|EMBL:ACU17105.1})	PF10604.4	Polyketide_cyc2	6.4e-19	Polyketide cyclase / dehydrase and lipid transport
DCAR_008622	DCARv2_Chr2	43565692	43567227	+	hypothetical protein	Q9SF29	61.45	4e-116	Syntaxin-71 (AtSYP71)	Q94KK6	54.12	1e-101	Syntaxin-72 (AtSYP72)	Q94KK5	58.55	3e-98	Syntaxin-73 (AtSYP73)	Q9LMG8	39.13	2e-07	Putative SNAP25 homologous protein SNAP30 (AtSNAP30) (Synaptosomal-associated protein SNAP25-like 3)	Q9S7P9	42.65	2e-07	SNAP25 homologous protein SNAP33 (AtSNAP33) (Snap25a) (Synaptosomal-associated protein SNAP25-like 1) (SNAP-25-like protein 1)	A0A067EIL9	65.45	7e-126	(Uncharacterized protein {ECO:0000313|EMBL:KDO51072.1})	A0A061ETS0	65.82	6e-124	(Syntaxin of plants 71 {ECO:0000313|EMBL:EOY07797.1})	A0A096QRU9	64.75	7e-124	(Uncharacterized protein {ECO:0000313|EnsemblPlants:GRMZM2G057251_P01})	B6TK42	64.39	2e-123	(Syntaxin 72 {ECO:0000313|EMBL:ACG37475.1})	A0A067HEJ1	70.18	3e-123	(Uncharacterized protein {ECO:0000313|EMBL:KDO86251.1})	PF05739.14	SNARE	9.4e-15	SNARE domain
DCAR_008623	DCARv2_Chr2	43567441	43575234	-	hypothetical protein	O80452	72.43	0	AMP deaminase (AtAMPD) (3.5.4.6) (Protein EMBRYONIC FACTOR 1)	Q84NP7	70.96	0	Probable AMP deaminase (3.5.4.6)	Q0DAK7	28.4	3.6	Homogentisate geranylgeranyltransferase, chloroplastic {ECO:0000303|PubMed:12897790} (OsHGGT {ECO:0000303|PubMed:21175184}) (2.5.1.116 {ECO:0000250|UniProtKB:Q7XB14}) (Precursor)	O48724	32.14	4.6	Protein WEAK CHLOROPLAST MOVEMENT UNDER BLUE LIGHT 1 (Protein WEB1)	P30072	21.69	4.9	Protein Ycf2 {ECO:0000255|HAMAP-Rule:MF_01330}	M1AFV5	77.76	0	(Uncharacterized protein {ECO:0000313|EnsemblPlants:PGSC0003DMT400021901})	K4CRV3	77.35	0	(Uncharacterized protein {ECO:0000313|EnsemblPlants:Solyc09g014770.2.1})	V4S5H3	76.09	0	(Uncharacterized protein {ECO:0000313|EMBL:ESR42668.1})	W9RW60	75.61	0	(AMP deaminase {ECO:0000313|EMBL:EXB99415.1})	A0A022RPK0	76.53	0	(Uncharacterized protein {ECO:0000313|EMBL:EYU41921.1})	PF00962.17	A_deaminase	5.9e-115	Adenosine/AMP deaminase
DCAR_008624	DCARv2_Chr2	43577448	43580549	+	hypothetical protein	O82627	75.56	0	Granule-bound starch synthase 1, chloroplastic/amyloplastic (2.4.1.21) (Granule-bound starch synthase I) (GBSS-I) (Precursor)	Q00775	72.27	0	Granule-bound starch synthase 1, chloroplastic/amyloplastic (2.4.1.242) (Granule-bound starch synthase I) (GBSS-I) (Precursor)	Q43784	71.16	0	Granule-bound starch synthase 1, chloroplastic/amyloplastic (2.4.1.242) (Granule-bound starch synthase I) (GBSS-I) (Precursor)	Q42857	73.81	0	Granule-bound starch synthase 1, chloroplastic/amyloplastic (2.4.1.242) (Granule-bound starch synthase I) (GBSS-I) (Precursor)	Q9MAQ0	70.62	0	Granule-bound starch synthase 1, chloroplastic/amyloplastic {ECO:0000303|PubMed:15347792} (AtGBS1 {ECO:0000303|PubMed:15347792}) (AtGBSS1 {ECO:0000303|PubMed:12777053}) (2.4.1.242 {ECO:0000250|UniProtKB:P84633}) (Granule-bound starch synthase I) (GBSS-I) (Precursor)	H6VVJ3	78.17	0	Starch synthase, chloroplastic/amyloplastic {ECO:0000256|RuleBase:RU361232} (2.4.1.- {ECO:0000256|RuleBase:RU361232})	B2LUN6	78.57	0	Starch synthase, chloroplastic/amyloplastic {ECO:0000256|RuleBase:RU361232} (2.4.1.- {ECO:0000256|RuleBase:RU361232})	C0KH22	73.67	0	Starch synthase, chloroplastic/amyloplastic {ECO:0000256|RuleBase:RU361232} (2.4.1.- {ECO:0000256|RuleBase:RU361232})	H6VVJ1	72.96	0	Starch synthase, chloroplastic/amyloplastic {ECO:0000256|RuleBase:RU361232} (2.4.1.- {ECO:0000256|RuleBase:RU361232})	V4TWP0	72.96	0	Starch synthase, chloroplastic/amyloplastic {ECO:0000256|RuleBase:RU361232} (2.4.1.- {ECO:0000256|RuleBase:RU361232})	PF08323.6	Glyco_transf_5	1.4e-67	Starch synthase catalytic domain
DCAR_008625	DCARv2_Chr2	43581398	43589976	+	hypothetical protein	O81032	62	0	Probable L-gulonolactone oxidase 6 {ECO:0000303|PubMed:20622436} (AtGulLO6 {ECO:0000303|PubMed:20622436}) (1.1.3.8 {ECO:0000305}) (Precursor)	Q6NQ66	62.05	0	L-gulonolactone oxidase 2 {ECO:0000303|PubMed:20622436} (AtGulLO2 {ECO:0000303|PubMed:20622436}) (1.1.3.8 {ECO:0000269|PubMed:20622436}) (Precursor)	O81030	60.24	0	L-gulonolactone oxidase 5 {ECO:0000303|PubMed:20622436} (AtGulLO5 {ECO:0000303|PubMed:20622436}) (1.1.3.8 {ECO:0000269|PubMed:20622436}) (Precursor)	Q9FM82	60.84	0	Probable L-gulonolactone oxidase 4 {ECO:0000303|PubMed:20622436} (AtGulLO4 {ECO:0000303|PubMed:20622436}) (1.1.3.8 {ECO:0000305}) (Precursor)	Q9C614	60.03	0	Probable L-gulonolactone oxidase 1 {ECO:0000303|PubMed:20622436} (AtGulLO1 {ECO:0000303|PubMed:20622436}) (1.1.3.8 {ECO:0000305}) (Precursor)	A0A061DT84	66.84	0	(D-arabinono-1,4-lactone oxidase family protein {ECO:0000313|EMBL:EOX95602.1})	B9S3D0	68.15	0	(D-lactate dehydrogenase, putative {ECO:0000313|EMBL:EEF41912.1}) (1.1.3.8 {ECO:0000313|EMBL:EEF41912.1})	B9GRQ1	66.67	0	(FAD-binding domain-containing family protein {ECO:0000313|EMBL:EEE81941.1})	M5XMQ0	66.2	0	(Uncharacterized protein {ECO:0000313|EMBL:EMJ20330.1})	A0A0D2SZR1	66.19	0	(Uncharacterized protein {ECO:0000313|EMBL:KJB49629.1})	PF00924.13	MS_channel	1.7e-16	Mechanosensitive ion channel
[truncated: 16 more columns]
